# Supplementary material for: Root triterpenoid metabolites drive the assembly and feedback regulation of the rhizosphere microbiome during flowering to senescence in Rhododendron hybridum ‘Yangmeihong’
Source: Front Microbiol. 2026 Feb 10;17:1753104. doi: 10.3389/fmicb.2026.1753104 (PMC12931525; doi:10.3389/fmicb.2026.1753104)
Supplement: Supplementary file 2 [file Table_1.xlsx]

## Sheet: S1
	Table S1. The complete list of 1429 metabolites identified in this study.
			Secondary metabolites												Root exudates
	Index	Formula	Ionization model	Compounds	Class I	Class II	cpd_ID	kegg_map			Index	Quantitative ion	Qualitative ion	Formula	Compounds	Class I	cpd_ID	kegg_map
	Lmsn004970	C24H24O12	[M-H]-	3,6-Di-O-caffeoyl glucose	Phenolic acids	Phenolic acids	-	-			IS-04	59	45	C6H8D4O	3-Hexanone-2,2,4,4-d4	Ketone	-	-
	pmb1754	C5H15NO4P+	[M]+	O-Phosphocholine	Alkaloids	Alkaloids	C00588	ko00564,ko01100			XMW0469	105	119	C15H24	(1R,3aS,8aS)-7-Isopropyl-1,4-dimethyl-1,2,3,3a,6,8a-hexahydroazulene	Terpenoids	-	-
	pmn001704	C30H46O4	[M-H]-	2,3-Dihydroxy-5(6),12(13)-diene-ursolic acid*	Terpenoids	Triterpene	-	-			KMW0481	98	56	C11H22O2	Acetic acid, nonyl ester	Ester	-	-
	MW0009881	C12H16O2	[M+Na]+	Tert-butyl 4-methylbenzoate	Phenolic acids	Phenolic acids	-	-			D106	147	91	C10H10O2	1,1'-(1,4-phenylene)bis-Ethanone	Ketone	-	-
	MWSHY0017	C15H12O5	[M+H]+	Naringenin (5,7,4'-Trihydroxyflavanone)	Flavonoids	Flavanones	C00509	ko00941,ko00943,ko01100,ko01110			XMW0717	119	91	C9H10O	Ethanone, 1-(2-methylphenyl)-	Ketone	-	-
	Lahp004442	C15H12O5	[M+H]+	3,4-Dihydro-4-(4'-hydroxyphenyl)-5,7-dihydroxycoumarin	Lignans and Coumarins	Coumarins	-	-			XMW1309	54	136	C8H12N2	Pyrazine, tetramethyl-	Heterocyclic compound	-	-
	MWSCX015	C9H8O3	[M+H]+	Caffeic aldehyde	Phenolic acids	Phenolic acids	C10945	ko00940,ko01110			NMW0143	134	149	C10H15N	BenzenAmine, 2,6-diethyl-	Amine	C11001	-
	Zaxn007436	C20H30O	[M-H]-	Pimaradienone*	Terpenoids	Ditepenoids	-	-			KMW0386	67	95	C10H16O	cis-Dihydrocarvone	Terpenoids	-	-
	Lmln010063	C14H22O	[M-H]-	2,6-Di-tert-butylphenol	Phenolic acids	Phenolic acids	-	-			XMW1463	108	126	C12H20O3	2-Oxabicyclo[2.2.2]octan-6-ol, 1,3,3-trimethyl-, acetate	Ester	-	-
	Lssp210250	C19H18O10	[M+H]+	1,5-dihydroxyxanthone-6-murine O-β-D-glucoside	Others	Others	-	-			NMW0145	77	105	C7H7NO	Benzamide	Amine	C09815	-
	Zmbp002461	C15H10N2O3	[M+H]+	3-(2'-Hydroxyl-phenyl)-4-(3H)-quinazolone	Alkaloids	Alkaloids	-	-			XMW0285	121	122	C7H6O2	BenzAldehyde, 4-hydroxy-	Aldehyde	C00633	ko01100
	mws1505	C17H16O4	[M-H]-	Phenethyl caffeate	Phenolic acids	Phenolic acids	C10484	-			XMW1069	67	82	C10H18O2	Butanoic acid, 3-hexenyl ester, (E)-	Ester	-	-
	Lcyn000106	C26H32O13	[M-H]-	Dichotomoside A	Lignans and Coumarins	Lignans	-	-			KMW0556	41	105	C15H24	Naphthalene, decahydro-4a-methyl-1-methylene-7-(1-methylethenyl)-, [4aR-(4a.alpha.,7.alpha.,8a.beta.)]-	Terpenoids	C09723	ko00909,ko01110
	mws4177	C8H9NO2	[M+H]+	Methyl Anthranilate	Phenolic acids	Phenolic acids	C20634	-			XMW0573	83	84	C4H8N2	1,5-Diazabicyclo[3.1.0]hexane	Heterocyclic compound	-	-
	Hmln000873	C13H16O10	[M-H]-	2-O-Galloyl-D-glucose	Phenolic acids	Phenolic acids	-	-			KMW0296	93	121	C10H16	Cyclohexene, 1-methyl-4-(1-methylethylidene)-	Terpenoids	C06075	-
	MWSHY0046	C21H20O12	[M+H]+	Quercetin-3-O-glucoside (Isoquercitrin)*	Flavonoids	Flavonols	C05623	ko00944,ko01100,ko01110			XMW0735	107	79	C10H12O	Benzenemethanol, .alpha.-2-propenyl-	Alcohol	-	-
	mws2105	C14H12O3	[M+H]+	Benzyl salicylate	Phenolic acids	Phenolic acids	-	-			XMW0119	69	41	C9H16O	Cyclopentanone, 2-methyl-3-(1-methylethyl)-	Ketone	-	-
	pme2828	C6H5NO3	[M+H]+	4-Nitrophenol	Phenolic acids	Phenolic acids	C00870	-			NMW0016	82	67	C8H14O2	Acetic acid, cyclohexyl ester	Ester	C12297	-
	mws0058	C16H12O6	[M-H]-	Diosmetin (5,7,3'-Trihydroxy-4'-methoxyflavone)	Flavonoids	Flavones	C10038	-			NMW0129	93	68	C12H20O2	Cyclohexanol, 1-methyl-4-(1-methylethenyl)-, acetate	Ester	-	-
	Wasn002933	C16H22O10	[M-H]-	1-O-(3,4,5-Trimethoxybenzoyl)-B-D-Glucopyranoside	Phenolic acids	Phenolic acids	-	-			KMW0482	81	41	C10H16O	2,4-Decadienal, (E,E)-	Aldehyde	-	-
	Zjyp110101	C15H22O	[M+H]+	Nootkatone	Terpenoids	Sesquiterpenoids	C17914	-			NMW0093	107	91	C10H14O	D-Verbenone	Terpenoids	-	-
	mws0059	C27H30O16	[M-H]-	Quercetin-3-O-rutinoside (Rutin)	Flavonoids	Flavonols	C05625	ko00944,ko01100,ko01110			KMW0235	93	41	C10H16	1,3,6-Octatriene, 3,7-dimethyl-, (Z)-	Terpenoids	-	-
	MWSmce573	C9H10O2	[M-H]-	3,4-Dimethylbenzoic acid	Phenolic acids	Phenolic acids	-	-			XMW0916	91	92	C11H15Br	(5-bromopentyl)-Benzene	Aromatics	-	-
	MWS2066	C10H8O	[M-H]-	1-Naphthol*	Phenolic acids	Phenolic acids	C11714	-			KMW0432	41	69	C10H16O	2,6-Octadienal, 3,7-dimethyl-, (Z)-	Terpenoids	C09847	ko01110
	pme2960	C15H12O5	[M+H]+	Naringenin chalcone; 2',4,4',6'-Tetrahydroxychalcone	Flavonoids	Chalcones	C06561	ko00941,ko01100,ko01110			D74	135	150	C9H10O2	4-Acetylanisole	Ketone	-	-
	pme3227	C27H30O14	[M+H]+	Vitexin-2''-O-rhamnoside	Flavonoids	Flavones	C12628	ko00944			XMW0422	57	71	C14H30	3,5-Dimethyldodecane	Hydrocarbons	-	-
	pmb3064	C22H28O13	[M-H]-	3-O-p-Coumaroylquinic acid-O-glucoside	Phenolic acids	Phenolic acids	-	-			XMW0455	138	123	C8H10O2	1,3-Benzenediol, 4,5-dimethyl-	Phenol	-	-
	Lskp211385	C20H20O6	[M+H]+	(-)-dihydrosesamin	Lignans and Coumarins	Lignans	-	-			KMW0568	99	71	C10H18O2	2H-Pyran-2-one, tetrahydro-6-pentyl-	Ester	-	-
	Wayn003721	C9H8O6S	[M-H]-	p-Coumaric acid 4-O-sulfate	Others	Others	-	-			KMW0608	55	41	C6H14OS	3-Mercaptohexanol	Alcohol	-	-
	Zahp007439	C10H8O3	[M+H]+	3,4-Methylenedioxycinnamaldehyde	Others	Aldehyde compounds	-	-			WMW0209	180	165	C14H12	9H-Fluorene, 9-methyl-	Aromatics	-	-
	pmb0108	C19H18O8	[M+H]+	Feruloyl syringic acid	Phenolic acids	Phenolic acids	-	-			XMW1057	85	39	C4H7NO	Methacrylamide	Amine	-	-
	pmn001647	C45H38O18	[M-H]-	Procyanidin C2	Tannins	Proanthocyanidins	-	-			KMW0159	70	56	C7H16O	1-Heptanol	Alcohol	-	-
	pmb1587	C13H18O2	[M+H]+	4-Hydroxy-3,5-diisopropylbenzaldehyde	Phenolic acids	Phenolic acids	-	-			XMW0028	97	96	C8H15N	Pyridine, 2,3,4,5-tetrahydro-6-propyl-	Heterocyclic compound	C10138	-
	MWSmce564	C15H22O	[M+H]+	Germacrone	Terpenoids	Sesquiterpenoids	C16966	-			KMW0218	154	81	C10H18O	Eucalyptol	Terpenoids	C09844	ko00902,ko01110
	pmb3023	C21H22O11	[M-H]-	Eriodictyol-8-C-glucoside	Flavonoids	Flavanones	-	-			KMW0277	97	98	C9H14S	Thiophene, 2-pentyl-	Heterocyclic compound	-	-
	Hmhn000927	C12H16O8	[M-H]-	Phloroglucinol-1-O-β-D-glucopyranoside	Phenolic acids	Phenolic acids	-	-			KMW0278	111	126	C6H6OS	Ethanone, 1-(2-thienyl)-	Heterocyclic compound	-	-
	Lmxn006423	C7H5NOS	[M-H]-	2(3H)-Benzothiazolone	Alkaloids	Alkaloids	-	-			WMW0048	41	55	C9H16O	6-Nonenal, (E)-	Aldehyde	-	-
	Hmcp009963	C11H18NO+	[M]+	Candicine	Alkaloids	Phenolamine	C10575	-			XMW0676	119	91	C9H10O	Ethanone, 1-(3-methylphenyl)-	Ketone	-	-
	Zbzp007397	C11H16O2	[M+H]+	5,6,7,7a-tetrahydro-4,4,7a-trimethyl-2(4H)-benzofuranone	Others	Others	-	-			XMW0681	69	41	C10H16O	6-Octenal, 7-methyl-3-methylene-	Aldehyde	-	-
	Cmmn012997	C20H30O2	[M-H]-	Abietic acid*	Terpenoids	Ditepenoids	C06087	ko00904,ko01100,ko01110			XMW0442	93	44	C8H12N2	Betahistine	Heterocyclic compound	D07522	-
	pmn001378	C26H32O11	[M-H]-	Pinoresinol-4-O-glucoside	Lignans and Coumarins	Lignans	C17529	-			XMW1138	69	41	C10H18O	6-Octen-1-ol, 7-methyl-3-methylene-	Terpenoids	-	-
	HJN043	C45H36O18	[M-H]-	Cinnamtannin B1	Tannins	Tannin	C17631	-			D81	81	94	C9H12O3	2-Furanpropanoic acid, ethyl ester	Heterocyclic compound	-	-
	pmf0174	C10H22O	[M-H]-	1-Decanol*	Others	Alcohol compounds	C01633	-			XMW0239	57	85	C13H28	Decane, 3-ethyl-3-methyl-	Hydrocarbons	-	-
	MWSmce632	C10H10O4	[M+H]+	Vanillin acetate	Phenolic acids	Phenolic acids	-	-			XMW1401	82	67	C11H20O2	n-Valeric acid cis-3-hexenyl ester	Ester	-	-
	mws1686	C9H10O3	[M+H]+	Paeonol	Phenolic acids	Phenolic acids	C10712	-			NMW0101	121	136	C10H16O2	Ascaridole	Terpenoids	C09836	-
	MW0119160	C9H8O3	[M+H]+	3',4'-(Methylenedioxy)acetophenone	Others	Ketone compounds	-	-			XMW1240	99	70	C11H22O2	Hexanoic acid, 2-methylbutyl ester	Ester	-	-
	pmf0175	C10H22O	[M-H]-	2-Decanol*	Others	Alcohol compounds	-	-			XMW0586	126	57	C13H28	Dodecane, 5-methyl-	Hydrocarbons	-	-
	Lmbn005172	C9H10O3	[M-H]-	2,6-Dimethoxybenzaldehyde	Phenolic acids	Phenolic acids	-	-			KMW0435	41	55	C10H18O	2-Decenal, (Z)-	Aldehyde	-	-
	mws1179	C21H22O10	[M-H]-	Naringenin-7-O-glucoside (Prunin)	Flavonoids	Flavanones	C09099	ko00941			D442	99	41	C9H16O2	2(3H)-Furanone, 5-butyldihydro-4-methyl-	Heterocyclic compound	-	-
	Lmfn000604	C13H16O10	[M-H]-	6-O-Galloyl-β-D-glucose*	Phenolic acids	Phenolic acids	-	-			XMW0258	57	71	C14H30	Tridecane, 2-methyl-	Hydrocarbons	-	-
	MWSHC20176	C30H48O3	[M-H]-	3-Hydroxylup-20(29)-en-28-oic acid (Betulinic acid)	Terpenoids	Triterpene	C08619	-			XMW0025	121	93	C9H10O2	Paroxypropione	Ketone	D01870	-
	Lskp211486	C30H46O5	[M+H]+	2,19-Dihydroxy-3-oxo-24-norolean-12-en-28-oic acid	Terpenoids	Triterpene	-	-			QWM0004	157	142	C13H16	Naphthalene, 1,2-dihydro-1,1,6-trimethyl-	Aromatics	-	-
	Lmjp004702	C9H10O4	[M+H]+	2,4-Dihydroxy-6-methoxyacetophenone	Others	Ketone compounds	-	-			XMW1333	133	164	C10H12O2	Benzoic acid, 3,4-dimethyl-, methyl ester	Ester	-	-
	Lmhn002683	C22H18O11	[M-H]-	p-Coumaroylcaffeoyltartaric acid	Phenolic acids	Phenolic acids	-	-			NMW0150	135	150	C12H16O2	Phenol, 5-methyl-2-(1-methylethyl)-, acetate	Terpenoids	C09909	-
	Wayn004603	C21H18O13	[M-H]-	Tricetin 3'-glucuronide	Flavonoids	Flavones	-	-			XMW0746	159	118	C15H24O	(1R,2R,4S,6S,7S,8S)-8-Isopropyl-1-methyl-3-methylenetricyclo[4.4.0.02,7]decan-4-ol	Terpenoids	-	-
	Lmfn005487	C15H10O10S	[M-H]-	Quercetin-3-O-Sulfonate	Flavonoids	Flavonols	C00616	ko00944			XMW1346	71	86	C13H26O	4-Tridecanone	Ketone	-	-
	pma0948	C8H11NO	[M+H]+	Phenylethanolamine	Alkaloids	Alkaloids	C02735	-			XMW0244	121	161	C13H22O	2-Butanone, 4-(2,6,6-trimethyl-1-cyclohexen-1-yl)-	Ketone	C03527	-
	Zmgp004297	C19H20O2	[M+H]+	1-phenyl-7-(4-hydroxyphenyl)-4-ene-3-heptanone	Others	Ketone compounds	-	-			XMW1239	101	55	C12H24O2	1,3-Dioxepane, 2-heptyl-	Heterocyclic compound	-	-
	Zmln000899	C15H20O9	[M-H]-	Syringaldehyde-4-O-glucoside	Phenolic acids	Phenolic acids	-	-			KMW0591	71	95	C14H24O2	Butanoic acid, 1,7,7-trimethylbicyclo[2.2.1]hept-2-yl ester, endo-	Ester	-	-
	pme2693	C6H14N2O	[M+H]+	N-Acetylputrescine	Alkaloids	Alkaloids	C02714	ko00330,ko01100			D265	97	41	C12H23N	Dodecanenitrile	Nitrogen compounds	-	-
	mws1094	C15H12O6	[M-H]-	Aromadendrin (Dihydrokaempferol)	Flavonoids	Flavanonols	C00974	ko00941,ko01100,ko01110			D244	161	105	C15H26O	(3S,3aR,3bR,4S,7R,7aR)-4-Isopropyl-3,7-dimethyloctahydro-1H-cyclopenta[1,3]cyclopropa[1,2]benzen-3-ol	Terpenoids	-	-
	Lakn001671	C14H18O9	[M-H]-	2-β-D-Glucopyranosyloxy-5-hydroxy-phenylacetic acid	Phenolic acids	Phenolic acids	-	-			KMW0614	119	105	C15H24	Cubenene	Terpenoids	-	-
	MW0134030	C15H10O7	[M+H]+	5,7-dihydroxy-2-(2,3,4-trihydroxyphenyl)-4H-chromen-4-one	Others	Ketone compounds	-	-			XMW1351	136	121	C15H24	Dauca-4(11),8-diene	Terpenoids	-	-
	Hamp011640	C16H33NO	[M+H]+	palmitic amide	Others	Others	-	-			w11	69	81	C13H20O	3,5,9-Undecatrien-2-one, 6,10-dimethyl-, (E,Z)-	Ketone	-	-
	Lhmp102846	C15H22O	[M+H]+	1-Trans-5-trans-germacrone	Terpenoids	Sesquiterpenoids	-	-			KMW0679	131	103	C10H10O2	2-Propenoic acid, 3-phenyl-, methyl ester, (E)-	Ester	C06358	-
	MWSslk090	C16H22O11	[M-H]-	Monotropein	Terpenoids	Monoterpenoids	C09788	-			XMW0569	45	41	C6H14O	2-Hexanol, (R)-	Alcohol	-	-
	Lmhn002140	C14H14O9	[M-H]-	Feruloyltartaric acid (Fertaric acid)	Phenolic acids	Phenolic acids	-	-			XMW0713	82	110	C7H10O	2-Cyclohexen-1-one, 3-methyl-	Ketone	-	-
	MW0139483	C27H30O16	[M-H]-	Quercetin 3-(2-glucosylrhamnoside)	Flavonoids	Flavones	-	-			KMW0217	68	93	C10H16	D-Limonene	Terpenoids	C06099	ko00902,ko00903,ko01100,ko01110
	pme2433	C4H11NO2	[M+H]+	Diethanolamine	Alkaloids	Alkaloids	C06772	ko00564			XMW0446	98	42	C6H11NO2	2,4-Dimethyl-2-oxazoline-4-methanol	Heterocyclic compound	-	-
	Cmmp006152	C29H44O5	[M-H]-	Norarjunolic acid	Terpenoids	Triterpene	-	-			NMW0031	84	42	C8H15NO	Hygrine	Heterocyclic compound	C06179	ko00960,ko01100
	Zahp012577	C18H33NO	[M+H]+	octadecadienoic acid amide	Alkaloids	Alkaloids	-	-			XMW0907	108	81	C9H12O3	2-(2-Acetoxy-1-propyl)furan, (S)	Heterocyclic compound	-	-
	Cmcp006262	C30H48O6	[M+H]+	2,3,7,19-Tetrahydroxyurs-12-en-28-oic acid (Roxburic Acid)	Terpenoids	Triterpene	-	-			XMW0914	95	110	C5H6N2O	Ethanone, 1-(1H-pyrazol-4-yl)-	Heterocyclic compound	-	-
	pmb0608	C25H24O14	[M+H]+	Chrysoeriol-7-O-(6''-malonyl)glucoside	Flavonoids	Flavones	-	-			NMW0074	79	91	C10H16O	Bicyclo[3.1.1]hept-2-ene-2-methanol, 6,6-dimethyl-	Terpenoids	C11938	ko00903
	Zmgn004894	C8H8O3	[M-H]-	Methyl 4-hydroxybenzoate	Phenolic acids	Phenolic acids	-	-			D188	80	123	C5H5N3O	Pyrazinamide	Heterocyclic compound	C01956	-
	Lmdp003146	C10H14O2	[M+H]+	Rhododendrol	Phenolic acids	Phenolic acids	-	-			KMW0518	69	93	C12H20O2	2,6-Octadien-1-ol, 3,7-dimethyl-, acetate, (Z)-	Ester	-	-
	MWS20192	C7H6O5	[M+H]+	Gallic acid	Phenolic acids	Phenolic acids	C01424	ko00999			KMW0545	41	57	C12H24O	Dodecanal	Aldehyde	C02278	-
	Wcgp003250	C10H10O2	[M+H]+	2-Methyl-3-hydroxyindan-1-one	Others	Others	-	-			XMW0819	161	105	C15H24	(1S,4S,4aR)-1-Isopropyl-4-methyl-7-methylene-1,2,3,4,4a,5,6,7-octahydronaphthalene	Terpenoids	-	-
	Lmxp001668	C9H10O2	[M+H]+	2-Methoxy-4-ethenylphenol	Phenolic acids	Phenolic acids	C17883	-			KMW0597	161	105	C15H24	.gamma.-Muurolene	Terpenoids	-	-
	Hmyn000254	C18H18O4	[M-H]-	Tababiphenyl C	Others	Chromone	-	-			XMW1356	57	71	C16H34	Dodecane, 2-methyl-6-propyl-	Hydrocarbons	-	-
	Lmmn001294	C14H20O9	[M-H]-	Koaburaside	Phenolic acids	Phenolic acids	-	-			XMW1411	41	93	C15H24	1,3,6,10-Dodecatetraene, 3,7,11-trimethyl-, (Z,E)-	Terpenoids	-	-
	mws0789	C15H12O4	[M-H]-	Pinocembrin (Dihydrochrysin)	Flavonoids	Flavanones	C09827	ko00941			KMW0605	93	80	C15H26O2	Pentanoic acid, 1-ethenyl-1,5-dimethyl-4-hexenyl ester	Ester	-	-
	Lhhp102901	C20H24O6	[M+H]+	3-(α,4-Dihydroxy-3-methoxybenzyl)-4-(hydroxy-3-methoxybenzyl)	Others	Others	-	-			WMW0021	159	160	C15H22	trans-Calamenene	Terpenoids	-	-
	Lmzn006024	C30H44O5	[M-H]-	2-Aldehydo-A(1)-norlup-20(29)-en-27,28-dioic acid (Zizyberanal acid)	Terpenoids	Triterpene	-	-			XMW0012	105	161	C15H24	Naphthalene, 1,2,4a,5,6,8a-hexahydro-4,7-dimethyl-1-(1-methylethyl)-, [1S-(1.alpha.,4a.beta.,8a.alpha.)]-	Terpenoids	C16815	-
	Sazp001763	C16H22O9	[M-H]-	4-Hydroxyphenyl 6-O-(2-Methyl-3-Hydroxypropionyl)-Beta-D-Galactopyranoside	Phenolic acids	Phenolic acids	-	-			XMW1171	200	185	C13H12O2	Benzene, 1-methoxy-4-phenoxy-	Aromatics	-	-
	MW0123319	C9H6O2	[M+H]+	Chromone	Others	Ketone compounds	-	-			XMW0264	161	105	C15H24	Bicyclo[4.4.0]dec-1-ene, 2-isopropyl-5-methyl-9-methylene-	Terpenoids	-	-
	Zaxn007230	C20H30O	[M-H]-	Isopimaradieneone*	Terpenoids	Ditepenoids	-	-			KMW0058	68	59	C10H18O2	2H-Pyran-3-ol, 6-ethenyltetrahydro-2,2,6-trimethyl-	Heterocyclic compound	-	-
	MWSslk100	C12H11N	[M+H]+	Diphenylamine	Alkaloids	Alkaloids	C11016	-			XMW0637	70	42	C7H12O	Cyclobutanone, 2,2,3-trimethyl-	Ketone	-	-
	pmb0492	C34H37N3O6	[M+H]+	N',N'',N'''-p-Coumaroyl-cinnamoyl-caffeoyl spermidine	Alkaloids	Phenolamine	-	-			WMW0187	45	69	C6H14O	2-Hexanol	Alcohol	-	-
	pme1439	C9H8O3	[M+H]+	p-Coumaric acid	Phenolic acids	Phenolic acids	C00811	ko00130,ko00350,ko00940,ko00950,ko01100,ko01110			KMW0070	91	106	C8H10	Benzene, 1,3-dimethyl-	Aromatics	C07208	ko01100
	Lmqp006559	C20H43NO2	[M+H]+	2-Amino-1,3-eicosanediol	Others	Alcohol compounds	-	-			XMW0276	83	55	C7H12O	4-Hexen-3-one, 5-methyl-	Ketone	-	-
	Sacn003282	C17H24O11	[M-H]-	10-hydroxymajoroside	Phenolic acids	Phenolic acids	-	-			KMW0176	108	111	C8H14O	5-Hepten-2-one, 6-methyl-	Ketone	C07287	-
	Lahp002797	C9H10O4	[M+H]+	Methyl Orsellinate	Phenolic acids	Phenolic acids	-	-			XMW0084	121	136	C10H16	2,4,6-Octatriene, 2,6-dimethyl-	Terpenoids	-	-
	mws0064	C15H12O6	[M-H]-	Eriodictyol (5,7,3',4'-Tetrahydroxyflavanone)	Flavonoids	Flavanones	C05631	ko00941,ko01100,ko01110			XMW1218	58	43	C10H20O2	2-Nonanone, 3-(hydroxymethyl)-	Ketone	-	-
	Zjyp102917	C15H24O	[M+H]+	Nootkatol	Terpenoids	Sesquiterpenoids	-	-			XMW1295	58	42	C10H24N2	1,6-HexanediAmine, N,N,N',N'-tetramethyl-	Amine	-	-
	MWSHY0171	C30H26O12	[M+H]+	Procyanidin B2	Tannins	Proanthocyanidins	C17639	-			XMW0896	111	43	C10H18O	5-Nonen-4-one, 6-methyl-	Ketone	-	-
	pmp000284	C11H10O5	[M+H]+	Fraxidin (8-Hydroxy-6,7-dimethoxycoumarin)	Lignans and Coumarins	Coumarins	C17479	-			WMW0100	55	41	C9H18O	3-Nonen-1-ol, (E)-	Alcohol	-	-
	Lmhn002573	C17H20O11	[M-H]-	Sinapoylglucuronic acid	Phenolic acids	Phenolic acids	-	-			WMW0061	133	134	C9H10O	BenzAldehyde, 2-ethyl-	Aldehyde	-	-
	Lajp003510	C15H10O5	[M+H]+	Furo(2,3-f)-1,3-bewnzodioxole	Phenolic acids	Phenolic acids	-	-			XMW1409	120	93	C9H13N	(R)-(+)-1-(p-Tolyl)ethylAmine	Amine	-	-
	pmn001416	C24H20O9	[M-H]-	Catechin-(7,8-bc)-4α-(3,4-dihydroxyphenyl)-dihydro-2-(3H)-one	Flavonoids	Flavanols	-	-			NMW0081	110	64	C6H6O2	Catechol	Phenol	C00090	ko01100
	Zmtn001661	C14H20O8	[M-H]-	Vanilloloside	Phenolic acids	Phenolic acids	-	-			KMW0424	103	57	C11H22O2	Butanoic acid, 2-methyl-, hexyl ester	Ester	-	-
	MWSslk149	C8H8O4	[M+H]+	5-Methoxysalicylic acid	Phenolic acids	Phenolic acids	-	-			XMW0693	69	41	C11H18O2	2,6-Octadienoic acid, 3,7-dimethyl-, methyl ester	Ester	-	-
	pme0436	C30H26O12	[M-H]-	Procyanidin B3	Tannins	Proanthocyanidins	-	-			KMW0444	82	54	C10H14O	Carvone	Terpenoids	-	-
	MWSHC2035	C10H10O3	[M+H]+	4-Methoxycinnamic acid	Phenolic acids	Phenolic acids	-	-			XMW0803	93	43	C12H20O2	Iso-3-thujyl acetate	Ester	-	-
	MWSmce466	C8H8O2	[M-H]-	4-Hydroxyacetophenone	Phenolic acids	Phenolic acids	C10700	ko01100			NMW0125	120	92	C7H6O3	Salicylic Acid	Acid	C00805	ko00996,ko01100,ko01110,ko04075
	MWSslk084	C10H14O2	[M-H]-	4-Butylresorcinol	Phenolic acids	Phenolic acids	-	-			KMW0493	135	150	C9H10O2	2-Methoxy-4-vinylphenol	Aromatics	C17883	-
	Lmcp004369	C17H14O7	[M+H]+	Quercetin-3',4'-dimethyl ether	Flavonoids	Flavonols	-	-			NMW0135	91	65	C8H7NS	Thiocyanic acid, phenylmethyl ester	Sulfur compounds	C02660	-
	Wcjp002598	C9H7NO	[M+H]+	8-hydroxyquinoline	Alkaloids	Quinoline alkaloids	C19434	-			D394	69	109	C10H18OS	Cyclohexanone, 2-(1-mercapto-1-methylethyl)-5-methyl-, (2S-trans)-	Ketone	-	-
	MWSmce412	C12H16O2	[M+H]+	Senkyunolide A	Others	Lactones	C17853	-			NMW0157	93	135	C8H9NO	Acetamide, N-phenyl-	Amine	C07565	-
	pmb3068	C16H18O8	[M-H]-	1-O-p-Coumaroylquinic acid	Phenolic acids	Phenolic acids	-	-			D402	123	67	C10H14O2	Piperitenone oxide	Ketone	-	-
	Jmyn002224	C16H22O9	[M-H]-	glucoacetosyringone	Phenolic acids	Phenolic acids	-	-			D358	57	82	C12H22O2	4-tert-Butylcyclohexyl acetate	Ester	-	-
	Jmwn002117	C14H20O9	[M-H]-	2-(3,4-dihydroxyphenyl)ethanediol 1-O-β-D-glucopyranoside	Phenolic acids	Phenolic acids	-	-			XMW0303	67	82	C12H22O2	Hexanoic acid, 5-hexenyl ester	Ester	-	-
	Wafn005121	C19H34O10	[M-H]-	1-Octen-3-Ol-3-O-Beta-D-Xylopyranosyl(1→6)-Beta-D-Glucopyranoside	Others	Others	C17614	-			KMW0558	93	41	C14H24O2	1,5-Dimethyl-1-vinyl-4-hexenyl butyrate	Ester	-	-
	Zbsp004940	C10H8O4	[M+H]+	6-Hydroxy-7-methoxycoumarin	Lignans and Coumarins	Coumarins	-	-			XMW0979	105	91	C15H24	(4R,4aS,6S)-4,4a-Dimethyl-6-(prop-1-en-2-yl)-1,2,3,4,4a,5,6,7-octahydronaphthalene	Terpenoids	-	-
	Wbmn009545	C34H50O7	[M-H]-	2,3-Diacetoxy-18-hydroxyoleana-5,12-dien-28-oic acid	Terpenoids	Triterpene	-	-			NMW0215	71	135	C5H11NS3	N,N-Dimethyl-1,2,3-trithian-5-Amine	Heterocyclic compound	-	-
	pme3475	C15H12O5	[M+H]+	Butin; 7,3',4'-Trihydroxyflavanone	Flavonoids	Flavanones	C09614	ko00941			WMW0051	177	91	C13H20O	β-Ionone	Terpenoids	-	-
	Lmfn005486	C15H10O9S	[M-H]-	Kaempferol-3-O-sulfonate	Flavonoids	Flavonols	-	-			XMW0259	57	41	C16H34	Pentadecane, 2-methyl-	Hydrocarbons	-	-
	Hmyp002656	C11H11NO4	[M+H]+	Methyl dioxindole-3-acetate	Alkaloids	Plumerane	-	-			KMW0689	105	91	C14H12O2	Benzyl Benzoate	Ester	C12537	-
	mws1316	C16H12O6	[M+H]+	Hydroxygenkwanin	Flavonoids	Flavones	-	-			D280	90	47	C3H6OS	Mercaptoacetone	Ketone	-	-
	Smlp002877	C21H21O10+	[M]+	Peonidin-3-O-arabinoside	Flavonoids	Anthocyanidins	-	-			XMW0574	57	68	C8H14O2	4-Penten-1-ol, propanoate	Ester	-	-
	Latp002963	C19H22O10	[M+H]+	5-Acetonyl-6-glucosyl-7-hydroxy-2,6-methylchromone	Others	Chromone	-	-			XMW0441	42	103	C2H2ClN3	1H-1,2,4-Triazole, 3-chloro-	Heterocyclic compound	-	-
	pmn001468	C19H26O13	[M-H]-	Sibiricose A3	Phenolic acids	Phenolic acids	-	-			NMW0033	95	67	C5H5NO	2(1H)-Pyridinone	Heterocyclic compound	C02502	-
	pmb0818	C11H11NO3	[M+H]+	Methoxyindoleacetic acid	Alkaloids	Plumerane	C05660	ko00380			WMW0005	108	81	C10H14O	Pinocarvone	Terpenoids	C09884	ko00903
	Hmlp005624	C16H12O5	[M+H]+	3',7-dihydroxy-4'-methoxyflavone	Flavonoids	Flavones	-	-			KMW0324	137	109	C10H16O	Limonene oxide, cis-	Terpenoids	-	-
	mws0178	C16H18O9	[M-H]-	Chlorogenic acid (3-O-Caffeoylquinic acid)	Phenolic acids	Phenolic acids	C00852	ko00940,ko00941,ko00945,ko01110			XMW0255	133	134	C9H10O	BenzAldehyde, 2,4-dimethyl-	Aldehyde	-	-
	Hmcp001858	C26H28O14	[M+H]+	Kaempferol-3-O-arabinoside-7-O-rhamnoside	Flavonoids	Flavonols	-	-			D191	110	95	C10H14O2	2-Hexanoylfuran	Heterocyclic compound	C02088	-
	pmp000013	C24H26O12	[M+H]+	Eupatilin-7-O-glucoside	Flavonoids	Flavones	-	-			KMW0446	69	41	C10H16O	Citral	Terpenoids	C01499	ko01110
	HX1360	C10H8O3	[M+H]+	7-methoxycoumarin	Lignans and Coumarins	Coumarins	-	-			XMW1465	69	55	C10H16O2	7-Oxabicyclo[4.1.0]heptan-2-one, 6-methyl-3-(1-methylethyl)-	Ketone	-	-
	pmb1096	C8H7N	[M+H]+	Indole	Alkaloids	Plumerane	C00463	ko00380,ko00400,ko00402,ko01100,ko01110			D110	71	99	C10H16O2	Bicyclo[3.1.1]heptan-3-one, 2-hydroxy-2,6,6-trimethyl-	Ketone	-	-
	mws0027	C9H10O5	[M-H]-	Syringic acid	Phenolic acids	Phenolic acids	C10833	-			KMW0449	95	121	C11H18O2	Bicyclo[2.2.1]heptan-2-ol, 1,7,7-trimethyl-, formate, endo-	Ester	-	-
	mws0180	C7H6O4	[M-H]-	2,5-Dihydroxybenzoic acid; Gentisic Acid*	Phenolic acids	Phenolic acids	C00628	ko00350,ko01100			WMW0083	57	41	C10H20O	2-Decen-1-ol, (E)-	Alcohol	-	-
	Smnp001524	C16H18O9	[M+H]+	8-C-glucosyl-noreugenin	Others	Chromone	-	-			XMW0662	142	141	C11H10	Naphthalene, 2-methyl-	Aromatics	C14098	-
	Lmzp002365	C22H24O11	[M+H]+	Hesperetin-7-O-glucoside	Flavonoids	Flavanones	C16422	ko00941			KMW0487	92	91	C9H10O	2-Propen-1-ol, 3-phenyl-	Alcohol	C02394	ko01110
	Wayn005368	C22H20O13	[M-H]-	3,3'-Di-O-Methylellagic acid 4'-glucoside	Tannins	Tannin	-	-			NMW0160	136	52	C7H6O4	Benzoic Acid, 2,3-dihydroxy-	Acid	C00196	ko01110
	Lmtn000940	C14H18O10	[M-H]-	1-O-(3,4-Dihydroxy-5-methoxy-benzoyl)-glucoside	Phenolic acids	Phenolic acids	-	-			XMW1094	105	161	C13H20	Megastigma-4,6(Z),8(E)-triene	Hydrocarbons	-	-
	mws1397	C22H18O10	[M-H]-	Epicatechin gallate	Flavonoids	Flavanols	-	-			KMW0552	81	80	C15H24	(-)-.beta.-Bourbonene	Terpenoids	-	-
	Hmbp001276	C8H8O4	[M+H]+	Gallacetophenone	Phenolic acids	Phenolic acids	-	-			KMW0573	41	69	C15H24	(E)-.beta.-Famesene	Terpenoids	C09666	ko00909,ko01110
	Ymjm000116	C14H18O8	[M-H]-	6-O-Acetylarbutin	Phenolic acids	Phenolic acids	-	-			XMW1435	91	119	C14H22O2	(6,6-dimethyl-2-bicyclo[3.1.1]hept-2-enyl)methyl 2-methylpropanoate	Ester	-	-
	Wbjp000520	C6H11NO3	[M+H]+	4-Hydroxypipecolic acid	Alkaloids	Alkaloids	-	-			NMW0208	73	55	C9H16O3	9-Oxononanoic Acid	Acid	-	-
	MWS2058	C8H8O3	[M-H]-	3-Methylsalicylic Acid	Phenolic acids	Phenolic acids	C14088	-			KMW0595	119	93	C15H24	1,3-Cyclohexadiene, 5-(1,5-dimethyl-4-hexenyl)-2-methyl-, [S-(R*,S*)]-	Terpenoids	C09750	-
	Hmmn003964	C16H24O9	[M-H]-	7-Deoxyloganic acid	Terpenoids	Monoterpenoids	C11636	ko00902,ko01110			KMW0620	119	132	C15H22	Benzene, 1-(1,5-dimethyl-4-hexenyl)-4-methyl-	Terpenoids	-	-
	mws0066	C16H12O7	[M-H]-	Isorhamnetin; 3'-Methoxy-3,4',5,7-Tetrahydroxyflavone	Flavonoids	Flavonols	C10084	-			KMW0642	57	71	C16H34	Hexadecane	Hydrocarbons	C14499	-
	MWSslk138	C7H6O5	[M-H]-	2,3,4-Trihydroxybenzoic acid	Phenolic acids	Phenolic acids	-	-			D95	75	39	C3H4Cl2	1-Propene, 1,3-dichloro-, (E)-	Halogenated hydrocarbons	C06609	ko01100
	pmn001646	C45H38O18	[M-H]-	Procyanidin C1	Tannins	Proanthocyanidins	C17624	-			KMW0061	73	56	C6H12O2	Isobutyl acetate	Ester	-	-
	Lhmp102845	C15H22O	[M+H]+	1-Cis-5-trans-germacrone	Terpenoids	Sesquiterpenoids	-	-			KMW0078	58	71	C9H16O	8-Nonen-2-one	Ketone	-	-
	MW0130152	C21H20O12	[M+H]+	2-(3,4-dihydroxyphenyl)-5,7-dihydroxy-3-[(2S,3R,4S,5S,6R)-3,4,5-trihydroxy-6-(hydroxymethyl)oxan-2-yl]oxychromen-4-one	Others	Ketone compounds	-	-			WMW0072	80	108	C3H8S2	Methyl ethyl diSulfur compounds	Sulfur compounds	-	-
	Hmsn002948	C18H26O11	[M-H]-	2-Hydroxyphenol-1-O-glucosyl(6→1)rhamnoside	Phenolic acids	Phenolic acids	-	-			XMW1117	55	70	C8H14O2	2-Propenoic acid, pentyl ester	Ester	-	-
	Lhmp122020	C21H26O13	[M+H]+	3-O-caffeoyl quininyl arabinoside	Others	Others	-	-			XMW1209	71	70	C9H18O2	Propanoic acid, 2-methyl-, 2-methylbutyl ester	Ester	-	-
	MWS20152	C22H26O8	[M-H]-	Syringaresinol	Lignans and Coumarins	Lignans	C10889	-			XMW0495	82	39	C6H8O2	Dehydromevalonic lactone	Ester	-	-
	HJN055	C21H24O10	[M-H]-	Dihydrocharcone-4'-O-glucoside	Flavonoids	Chalcones	-	-			XMW0714	94	109	C6H7NO	3-Acetyl-1H-pyrroline	Heterocyclic compound	-	-
	Wmyn000217	C14H20O9	[M-H]-	2,6-dimethoxy-hydroquinone-4-O-β-D-glucopyranoside	Phenolic acids	Phenolic acids	-	-			XMW0917	83	55	C9H16O	3-Nonen-5-one	Ketone	-	-
	mws0749	C7H6O3	[M-H]-	4-Hydroxybenzoic acid	Phenolic acids	Phenolic acids	C00156	ko00130,ko00790,ko01100,ko01110,ko01240			XMW1337	57	71	C13H28	Nonane, 3-methyl-5-propyl-	Hydrocarbons	-	-
	pmb0494	C15H22N2O4	[M+H]+	Sinapoylputrescine	Alkaloids	Phenolamine	-	-			XMW0658	41	73	C7H12O2	2-Heptenoic Acid	Acid	-	-
	Cmbp005523	C21H20O9	[M+H]+	1,3-O-Dicaffeoylglycerol	Phenolic acids	Phenolic acids	-	-			WMW0042	70	92	C10H16O	Bicyclo[3.1.1]heptan-3-ol, 6,6-dimethyl-2-methylene-	Terpenoids	C11941	ko00903
	HX1371	C20H24O6	[M+H]+	(7S,8R)-dihydrodehydrodiconferyl alcohol	Lignans and Coumarins	Lignans	-	-			NMW0061	120	65	C7H7NO2	1-methyl-2-nitro-Benzene	Aromatics	C19597	-
	pmb0758	C24H26O11	[M+H]+	Anisic acid-O-feruloyl glucoside	Phenolic acids	Phenolic acids	-	-			KMW0366	82	67	C10H18O2	Butanoic acid, 3-hexenyl ester, (Z)-	Ester	-	-
	pmp000579	C22H22O11	[M+H]+	Diosmetin-7-O-galactoside	Flavonoids	Flavones	-	-			XMW0283	95	124	C10H14O2	1-(Furan-2-yl)-2-methylpentan-1-one	Heterocyclic compound	-	-
	Lhmp122205	C18H20O4	[M+H]+	5-O-Methyllatifolin	Others	Others	-	-			XMW0933	119	134	C12H18O2	Bicyclo[3.1.1]hept-2-en-6-ol, 2,7,7-trimethyl-, acetate, [1S-(1.alpha.,5.alpha.,6.beta.)]-	Ester	-	-
	Zmln000668	C19H26O15	[M-H]-	Monogalloyl-diglucose	Phenolic acids	Phenolic acids	-	-			XMW0533	147	148	C9H8S	3-Methylbenzothiophene	Heterocyclic compound	-	-
	mws1329	C21H20O12	[M-H]-	Quercetin-7-O-glucoside	Flavonoids	Flavonols	C12639	-			NMW0105	107	136	C9H12O	Phenol, 4-propyl-	Phenol	C14311	-
	Hmln003605	C30H48O6	[M-H]-	2,3,19,23-Tetrahydroxyurs-12-ene-28-oic acid (Myrianthic acid)	Terpenoids	Triterpene	-	-			XMW0764	68	79	C10H16O	(S)-(-)-(4-Isopropenyl-1-cyclohexenyl)methanol	Terpenoids	C02452	ko00902,ko00903,ko01110
	Zmbp002538	C11H12N2O2	[M+H]+	1-Methoxy-indole-3-acetamide	Alkaloids	Plumerane	-	-			KMW0473	79	107	C10H14O	4-Isopropylcyclohexa-1,3-dienecarbAldehyde	Aldehyde	-	-
	Lasp002993	C26H30O9	[M+H]+	Isobavachalcone glucoside	Flavonoids	Chalcones	-	-			NMW0138	149	150	C8H6O3	Piperonal	Aldehyde	C10812	-
	Wbmp002283	C9H7NO	[M+H]+	Α-hydroxyquinoline	Alkaloids	Alkaloids	-	-			XMW0974	94	41	C15H24	1,2,4-Methenoazulene, decahydro-1,5,5,8a-tetramethyl-, [1S-(1.alpha.,2.alpha.,3a.beta.,4.alpha.,8a.beta.,9R*)]-	Terpenoids	-	-
	MW0130123	C15H12O7	[M+H]+	Dihydroquercetin	Others	Ketone compounds	-	-			KMW0522	161	119	C15H24	Copaene	Terpenoids	C09639	-
	pmn001427	C30H48O4	[M-H]-	16,23:16,30-Diepoxydammar-24-ene-3,20-diol (Jujubogenin)	Terpenoids	Triterpene	-	-			NMW0180	122	78	C6H6N2O	Niacinamide	Amine	C00153	ko00760,ko01100,ko01240
	Lmbp002962	C10H8O5	[M+H]+	Isofraxetin	Lignans and Coumarins	Coumarins	-	-			XMW1129	107	79	C10H12O3	Ethyl mandelate	Ester	-	-
	HX1191	C30H46O4	[M+H]+	3,4-Secodammara-4(28),20,24-trien-3,26-dioic acid	Terpenoids	Triterpene	-	-			w38	161	69	C15H24	1H-3a,7-Methanoazulene, octahydro-3,8,8-trimethyl-6-methylene-, [3R-(3.alpha.,3a.beta.,7.beta.,8a.alpha.)]-	Terpenoids	-	-
	Lmbp000728	C8H8O	[M+H]+	(S)-2-Phenyloxirane	Phenolic acids	Phenolic acids	C20782	ko01100			KMW0589	93	80	C15H24	Humulene	Terpenoids	C09684	ko00909
	HX1341	C9H6O3	[M+H]+	7-hydroxy-2H-1-benzopyran-2-one	Lignans and Coumarins	Coumarins	-	-			NMW0217	80	111	C8H13NO2	1H-Pyrrolizine-7-methanol, 2,3,5,7a-tetrahydro-1-hydroxy-, (1S-cis)-	Heterocyclic compound	-	-
	MWS5206	C9H10O4	[M-H]-	4-Hydroxyphenyllactic Acid	Phenolic acids	Phenolic acids	C03672	-			XMW1421	91	57	C13H16O3	3,4-Hexanedione, 1-(phenylmethoxy)-	Ketone	-	-
	Cmzn005970	C21H22O10	[M-H]-	Dunalianoside A	Phenolic acids	Phenolic acids	-	-			XMW1332	71	43	C8H14O2	2,2'-Bifuran, octahydro-	Heterocyclic compound	-	-
	Lssp210351	C26H38O8	[M+H]+	Pieroside C	Others	Others	-	-			KMW0102	56	43	C6H14O	1-Hexanol	Alcohol	C00854	-
	Lakn002165	C18H24O13	[M-H]-	Protocatechuic acid glucosyl xyloside	Phenolic acids	Phenolic acids	-	-			XMW0099	57	43	C13H28	Decane, 2,3,5-trimethyl-	Hydrocarbons	-	-
	Li512115	C25H24O12	[M-H]-	Isochlorogenic acid B	Phenolic acids	Phenolic acids	C10468	-			NMW0052	83	55	C10H14O	2-Methyl-6-methyleneocta-2,7-dien-4-one	Terpenoids	C20944	ko00902,ko01110
	pme3255	C11H14O2	[M+H]+	Methyleugenol	Phenolic acids	Phenolic acids	C10454	ko00940			KMW0338	83	55	C9H16O	2-Nonenal, (E)-	Aldehyde	-	-
	pmf0440	C10H10O2	[M+H]+	4-MethoxycinnaMaldehyde	Phenolic acids	Phenolic acids	C10475	-			XMW0913	109	81	C10H16O	cis-Chrysanthenol	Terpenoids	-	-
	Zasp102439	C8H7N	[M+H]+	m-Aminophenylacetylene	Alkaloids	Alkaloids	-	-			D112	91	150	C9H10O2	Benzeneacetic acid, methyl ester	Ester	-	-
	MWSmce394	C30H48O5	[M-H]-	2,3,19-Trihydroxyurs-12-en-28-oic acid (Tormentic acid)	Terpenoids	Triterpene	-	-			XMW0602	71	57	C13H28	Undecane, 5,7-dimethyl-	Hydrocarbons	-	-
	Wayn005852	C15H8O11S	[M-H]-	3-O-Methylellagic acid 4-sulfate*	Tannins	Tannin	-	-			NMW0083	91	137	C7H7NO2	Benzene, 1-methyl-4-nitro-	Aromatics	-	-
	Lmmn000774	C15H20O9	[M-H]-	Dihydrocaffeoylglucose	Phenolic acids	Phenolic acids	-	-			D355	69	41	C10H15N	2,6-Octadienenitrile, 3,7-dimethyl-, (Z)-	Nitrogen compounds	-	-
	mws0704	C2H8NO4P	[M-H]-	O-Phosphorylethanolamine	Alkaloids	Alkaloids	C00346	ko00563,ko00564,ko00600,ko01100			KMW0425	135	108	C7H5NS	Benzothiazole	Heterocyclic compound	-	-
	Cmpp003619	C10H8O4	[M+H]+	6,7-Dihydroxy-4-methylcoumarin	Lignans and Coumarins	Coumarins	-	-			KMW0453	93	80	C12H20O2	Linalyl acetate	Terpenoids	C09863	-
	Lhmp102847	C15H22O	[M+H]+	1-Cis-5-cis-germacrone	Terpenoids	Sesquiterpenoids	-	-			KMW0456	70	55	C10H22O	1-Decanol	Alcohol	C01633	-
	Smpn011792	C30H48O4	[M-H]-	2,3-Dihydroxy-12-ursen-28-oic acid	Terpenoids	Triterpene	-	-			NMW0109	124	78	C7H8O2	1,2-Benzenediol, 3-methyl-	Alcohol	C02923	ko01100
	Lmhn003494	C20H16O10	[M-H]-	Caffeoylbenzoyltartaric acid	Phenolic acids	Phenolic acids	-	-			XMW1468	41	84	C11H20O	(2,2,6-Trimethyl-bicyclo[4.1.0]hept-1-yl)-methanol	Alcohol	-	-
	Hmln000659	C13H16O10	[M-H]-	3-O-Galloyl-D-glucose*	Phenolic acids	Phenolic acids	-	-			XMW0968	107	150	C10H14O	4,7,7-Trimethylbicyclo[4.1.0]hept-3-en-2-one	Ketone	-	-
	NK10253223	C8H9NO3	[M+H]+	2-Amino-3-methoxybenzoic acid	Phenolic acids	Phenolic acids	C05831	ko00380			XMW0783	95	152	C10H16O	1-Adamantanol	Alcohol	-	-
	pmb2991	C33H40O19	[M-H]-	Apigenin-7-O-glucoside-4'-O-rutinoside	Flavonoids	Flavones	-	-			XMW1182	119	120	C15H24	Di-epi-.alpha.-cedrene-(I)	Terpenoids	-	-
	MWSHY0203	C15H14O6	[M+H]+	Catechin	Flavonoids	Flavanols	C06562	ko00941,ko01110			KMW0526	69	121	C13H18O	2-Buten-1-one, 1-(2,6,6-trimethyl-1,3-cyclohexadien-1-yl)-, (E)-	Terpenoids	-	-
	MWSCX014	C10H8O4	[M+H]+	Scopoletin (7-Hydroxy-6-methoxycoumarin)	Lignans and Coumarins	Coumarins	C01752	ko00999,ko01110			XMW1097	82	67	C12H22O2	Hexanoic acid, 3-hexenyl ester	Ester	-	-
	MWSmce501	C8H8O4	[M-H]-	Protocatechuic Acid Methyl Ester	Phenolic acids	Phenolic acids	-	-			XMW1256	119	121	C13H20O	2-Butanone, 4-(2,6,6-trimethyl-1,3-cyclohexadien-1-yl)-	Ketone	-	-
	pmb0501	C5H14N4	[M+H]+	Agmatine	Alkaloids	Alkaloids	C00179	ko00330,ko01100			KMW0572	147	148	C9H8O2	trans-Cinnamic Acid	Acid	C00423	ko00130,ko00360,ko00940,ko00996,ko00999,ko01100,ko01110
	pmb0618	C28H34O16	[M+H]+	Hesperetin-8-C-glucoside-3'-O-glucoside	Flavonoids	Flavonols	-	-			XMW1476	135	77	C10H12O2	1-Propanone, 1-(4-methoxyphenyl)-	Ketone	-	-
	mws1629	C15H22O9	[M-H]-	Aucubin	Terpenoids	Sesquiterpenoids	C09771	-			XMW0265	57	71	C17H36	Tetradecane, 2,6,10-trimethyl-	Hydrocarbons	-	-
	Lahp001956	C11H9O2N	[M+H]+	Pyran[3,4-b]indole-2-ketone	Alkaloids	Plumerane	-	-			D317	121	108	C14H24O	2-Buten-1-ol, 2-ethyl-4-(2,2,3-trimethyl-3-cyclopenten-1-yl)-	Alcohol	-	-
	mws1350	C9H10O4	[M-H]-	Syringaldehyde; 4-Hydroxy-3,5-Dimethoxybenzaldehyde	Phenolic acids	Phenolic acids	-	-			XMW0027	161	122	C15H26O	Ledol	Terpenoids	C09698	-
	Lmsn011015	C30H46O5	[M-H]-	1-Oxo-Siaresinolic acid	Terpenoids	Triterpene	-	-			D432	67	82	C14H26O2	8-Dodecen-1-ol, acetate, (E)-	Ester	-	-
	Jmgn004021	C21H22O11	[M-H]-	6-C-Glucosyl-2-Hydroxynaringenin	Flavonoids	Flavanones	-	-			KMW0094	88	57	C7H14O2	Butanoic acid, 3-methyl-, ethyl ester	Ester	C12290	-
	mws4108	C21H20O5	[M+H]+	1-Methoxyphaseollin	Lignans and Coumarins	Coumarins	-	-			XMW0201	69	41	C6H10O	4-Hexen-3-one	Ketone	-	-
	Cmzn004594	C21H22O11	[M-H]-	Dunalianoside C	Phenolic acids	Phenolic acids	-	-			XMW1237	83	55	C7H12O2	3-Pentenoic Acid, 2,2-dimethyl-	Acid	-	-
	MWSHC20168	C7H6O4	[M-H]-	Methyl cumalate	Phenolic acids	Phenolic acids	-	-			XMW0228	83	70	C8H14O	Cyclohexanol, 1-ethenyl-	Alcohol	-	-
	Lmlp001118	C23H29NO8	[M+H]+	3'-Glucosyl-6,7-dihydroxy-N-methyl-benzyltetrahydroisoquinoline	Alkaloids	Isoquinoline alkaloids	-	-			WMW0127	55	81	C8H16O	3-Octen-1-ol, (Z)-	Alcohol	-	-
	Wbtp003341	C15H14O6	[M+H]+	(3,5-dihydroxyphenyl)-(4-hydroxy-2,6-dimethoxyphenyl)methanone	Others	Ketone compounds	-	-			WMW0087	71	43	C9H18O2	Butanoic Acid, 3-methylbutyl ester	Ester	-	-
	Hmcp001598	C27H30O16	[M+H]+	Isorhamnetin-3-O-(2''-O-xylosyl)glucoside	Flavonoids	Flavonols	-	-			KMW0251	82	67	C9H16O	5-Heptenal, 2,6-dimethyl-	Aldehyde	-	-
	Cmzn005251	C21H22O10	[M-H]-	6-O-Caffeoylarbutin	Phenolic acids	Phenolic acids	-	-			NMW0046	92	55	C10H16O	Bicyclo[3.1.1]heptan-3-ol, 6,6-dimethyl-2-methylene-, [1S-(1.alpha.,3.alpha.,5.alpha.)]-	Terpenoids	-	-
	Walp003918	C16H20O9	[M+H]+	1-O-p-Coumaroylsedoheptulose	Phenolic acids	Phenolic acids	-	-			KMW0365	95	79	C10H14O2	2-((3,3-Dimethyloxiran-2-yl)methyl)-3-methylfuran	Heterocyclic compound	-	-
	Lmzn006582	C30H46O4	[M-H]-	2-Formyl-3-hydroxy-A(1)-norlup-20(29)-en-28-oic acid (Colubrinic acid)	Terpenoids	Triterpene	-	-			NMW0071	59	93	C10H18O	L-.alpha.-Terpineol	Terpenoids	C11393	ko00902,ko01100,ko01110
	Hagn002801	C20H18O8	[M-H]-	5,6,7,5'-tetramethoxy-3',4'-methylenedioxyflavonoid	Flavonoids	Flavones	-	-			XMW1386	69	152	C9H12O2	2-Acetyl-4,4-dimethyl-cyclopent-2-enone	Ketone	-	-
	MWS2070	C10H12O3	[M-H]-	Propyl 4-hydroxybenzoate	Phenolic acids	Phenolic acids	-	-			KMW0404	128	129	C10H8	Naphthalene	Aromatics	C00829	ko01100
	MW0114030	C15H18O9	[M+Na]+	Caffeic acid 3-glucoside	Phenolic acids	Phenolic acids	C10431	-			NMW0122	69	41	C11H18O2	Geranyl formate	Ester	C12294	-
	Cmzn002437	C16H22O11	[M-H]-	Scandoside	Terpenoids	Monoterpenoids	-	-			XMW0640	121	105	C15H24	Panaxene	Terpenoids	-	-
	MWSmce040	C8H8O3	[M+H]+	Isovanillin	Phenolic acids	Phenolic acids	-	-			KMW0503	119	92	C8H9NO2	Methyl anthranilate	Ester	C20634	-
	Lskp211491	C30H46O5	[M+H]+	2,3,23-Trihydroxyurs-12,19(29)-dien-28-oic acid	Terpenoids	Triterpene	-	-			NMW0171	77	107	C8H8O3	Acetic Acid, phenoxy-	Acid	C02181	-
	pmp000273	C30H26O11	[M+H]+	Gambiriin B3	Tannins	Tannin	C17777	-			D340	91	105	C12H16O	3-Hexanone, 1-phenyl-	Ketone	-	-
	pmn001380	C9H16O4	[M-H]-	Eucommiol	Others	Alcohol compounds	C17878	-			XMW0275	69	41	C13H20O	3,5,9-Undecatrien-2-one, 6,10-dimethyl-	Ketone	-	-
	MWS1113	C11H21NO4	[M+H]+	Isobutyryl carnitine	Alkaloids	Alkaloids	-	-			XMW0019	121	136	C8H8O2	Acetophenone, 4'-hydroxy-	Ketone	C10700	ko01100
	Wasn002449	C19H26O13	[M-H]-	Protocatechuic acid 1-O-Rutinoside	Phenolic acids	Phenolic acids	-	-			XMW0151	161	204	C15H24	Epizonarene	Terpenoids	-	-
	Wasn006585	C21H36O10	[M-H]-	Geranyl 3-O-xylopyranosyl-glucopyranoside*	Others	Others	-	-			KMW0582	161	105	C15H24	.beta.-Guaiene	Terpenoids	-	-
	Lmzn006284	C30H48O4	[M-H]-	2-Hydroxyursolic acid	Terpenoids	Triterpene	-	-			D300	105	189	C15H24	Aristolochene	Terpenoids	-	-
	Lmhp003162	C34H42O21	[M+H]+	Chrysoeriol-6,8-di-C-glucoside-4'-O-glucoside	Flavonoids	Flavones	-	-			KMW0618	161	134	C15H24	Naphthalene, 1,2,3,5,6,8a-hexahydro-4,7-dimethyl-1-(1-methylethyl)-, (1S-cis)-	Terpenoids	C06394	ko00909,ko01100,ko01110
	Wafn005535	C11H20O6S	[M-H]-	Hydroxyundecenoic acid sulfate	Others	Others	-	-			KMW0627	105	77	C10H12O2	Benzoic acid, 1-methylethyl ester	Ester	-	-
	pme2598	C8H8O4	[M-H]-	3,4-Dihydroxybenzeneacetic acid	Phenolic acids	Phenolic acids	C01161	ko00350,ko01100			XMW0385	161	204	C15H26O	Carotol	Terpenoids	C09628	-
	pmb2871	C13H16O9	[M-H]-	1-O-Gentisoyl-β-D-glucoside	Phenolic acids	Phenolic acids	-	-			XMW0312	91	106	C8H10	Ethylbenzene	Aromatics	C07111	ko01100
	Hmmp002121	C23H16O11	[M+H]+	Isorhamnetin-3-O-gallate	Flavonoids	Flavonols	-	-			XMW1232	101	45	C8H20N2	Hydrazine, 1,1-bis(2-methylpropyl)-	Nitrogen compounds	-	-
	Lajp006434	C24H26O12	[M+H]+	3',5'-dihydroxy-5,7,4'-trimethoxyflavone glucoside	Flavonoids	Flavones	-	-			XMW0581	138	95	C8H10O2	Benzene, 1,2-dimethoxy-	Aromatics	-	-
	pmn001583	C27H30O16	[M-H]-	Quercetin-3-O-robinobioside	Flavonoids	Flavonols	-	-			D210	77	123	C6H5NO2	Benzene, nitro-	Aromatics	C06813	-
	Lmjp002764	C11H10O5	[M+H]+	Umckalin (7-hydroxy-5,6-dimethoxycoumarin)	Lignans and Coumarins	Coumarins	-	-			KMW0328	94	108	C10H16O	(+)-(E)-Limonene oxide	Terpenoids	-	-
	MW0054786	C16H28O3	[M+Na]+	(2E,4E)-11-Methoxy-3,7,11-trimethyldodeca-2,4-dienoic acid	Terpenoids	Sesquiterpenoids	-	-			XMW1156	93	135	C9H13N	Cyclopentanecarbonitrile, 3-(1-methylethylidene)-	Nitrogen compounds	-	-
	mws0179	C17H20O9	[M-H]-	Chlorogenic acid methyl ester	Phenolic acids	Phenolic acids	-	-			XMW0607	104	91	C9H10O2	Formic acid, 2-phenylethyl ester	Ester	-	-
	Lahp002608	C11H9NO2	[M+H]+	3,5-Dihydro-2H-Furo[3,2-C]Quinolin-4-One	Alkaloids	Quinoline alkaloids	-	-			NMW0075	93	121	C10H18O	Cyclohexanol, 1-methyl-4-(1-methylethylidene)-	Terpenoids	C17518	-
	Cmrn002205	C15H22O8	[M-H]-	Bartsioside	Terpenoids	Monoterpenoids	-	-			XMW1448	137	109	C10H16O	3,6-Dimethyl-2,3,3a,4,5,7a-hexahydrobenzofuran	Heterocyclic compound	-	-
	pme1292	C8H8O4	[M-H]-	Homogentisic acid	Phenolic acids	Phenolic acids	C00544	ko00130,ko00350,ko01100,ko01240			XMW0246	41	69	C10H16O2	OxiranecarboxAldehyde, 3-methyl-3-(4-methyl-3-pentenyl)-	Aldehyde	-	-
	MWS1875	C10H8O	[M-H]-	2-Naphthol*	Phenolic acids	Phenolic acids	C11713	-			D245	117	91	C10H14O	4-Phenyl-2-butanol	Alcohol	-	-
	Zmdp000376	C5H11N3O	[M+H]+	4-Guanidinobutanal	Others	Aldehyde compounds	-	-			WMW0106	95	67	C11H20O2	6-Nonen-1-ol, acetate, (Z)-	Ester	-	-
	Cmsp002787	C11H14O5	[M+H]+	3,4'-Dihydroxy-3',5'-dimethoxypropiophenone	Phenolic acids	Phenolic acids	-	-			D125	91	136	C12H16O2	Benzeneacetic acid, 2-methylpropyl ester	Ester	-	-
	Zbyn002745	C16H24O10	[M-H]-	Loganic acid	Terpenoids	Monoterpenoids	C01512	ko00902,ko01110			D152	104	105	C12H16O2	Propanoic acid, 2-methyl-, 2-phenylethyl ester	Ester	-	-
	Haxp007330	C10H10O3	[M+H]+	p-Methoxycinnamic acida	Others	Others	-	-			XMW1180	118	105	C15H24O	(1R,1aR,2aS,5R,6R,6aS,7aS)-1,6,6a-trimethyldecahydro-1,2a-methanocyclopropa[b]naphthalen-5-ol	Terpenoids	-	-
	Wasn002329	C16H17NO9	[M-H]-	Xanthurenic Acid 8-O-Glucoside	Alkaloids	Quinoline alkaloids	-	-			KMW0555	119	93	C15H24	trans-.alpha.-Bergamotene	Terpenoids	C20811	-
	Cmyp007180	C11H16O2	[M+H]+	Dihydroactinidiolide	Others	Lactones	-	-			XMW0636	85	71	C10H21I	1-iodo-Decane	Halogenated hydrocarbons	-	-
	Wbmn002695	C20H18O7	[M-H]-	9-hydroxysesamin	Lignans and Coumarins	Lignans	-	-			XMW0197	161	105	C15H24	(1S,4S,4aS)-1-Isopropyl-4,7-dimethyl-1,2,3,4,4a,5-hexahydronaphthalene	Terpenoids	-	-
	mws0919	C21H20O10	[M-H]-	Kaempferol-3-O-rhamnoside (Afzelin)(Kaempferin)*	Flavonoids	Flavonols	C16911	ko00944			XMW0552	189	204	C13H16O2	2,2'-Isopropylidenebis(5-methylfuran)	Heterocyclic compound	-	-
	Wagp001741	C19H28N2O9	[M+H]+	N-(gamma-L-glutamyl)tyramine O-glucoside	Alkaloids	Phenolamine	-	-			D204	70	145	C13H26O2	Pentyl octanoate	Ester	-	-
	pme3443	C11H12O4	[M-H]-	Sinapinaldehyde	Phenolic acids	Phenolic acids	C05610	ko00940,ko01100,ko01110			NMW0209	55	41	C11H20O2	Undecylenic Acid	Acid	C13910	-
	Wafn003070	C16H20O10	[M-H]-	Hydroxyferulic acid glucoside	Phenolic acids	Phenolic acids	-	-			KMW0613	41	93	C15H24	.alpha.-Farnesene	Terpenoids	C09665	ko00909,ko01110
	Zaxn005783	C21H32O2	[M-H]-	Methyl neoabietate	Terpenoids	Ditepenoids	-	-			KMW0669	71	41	C6H10O3	Pantolactone	Ester	C01012	-
	Smdp007779	C16H14O5	[M+H]+	8-Demethylfarrerol	Flavonoids	Flavanones	-	-			WMW0105	41	69	C11H20	1,7-Nonadiene, 4,8-dimethyl-	Hydrocarbons	-	-
	pme0088	C15H10O6	[M-H]-	Luteolin (5,7,3',4'-Tetrahydroxyflavone)	Flavonoids	Flavones	C01514	ko00941,ko00944,ko01100,ko01110			KMW0056	42	55	C5H12O	1-Pentanol	Alcohol	C16834	-
	pmb0484	C5H14NO+	[M]+	Choline	Alkaloids	Alkaloids	C00114	ko00260,ko00564,ko01100,ko02010			KMW0243	41	55	C8H14O	(E)-2-Octenal	Aldehyde	C21138	ko01100,ko01110
	MW0108584	C18H29NO4	[M-H]-	N-3-oxo-tetradec-7(Z)-enoyl-L-Homoserine lactone	Others	Lactones	-	-			KMW0329	95	41	C10H16O	Camphor	Terpenoids	C00809	-
	pmb2620	C11H12O4	[M-H]-	3,4-Dimethoxycinnamic acid	Phenolic acids	Phenolic acids	-	-			KMW0355	41	69	C9H16O	trans,cis-2,6-Nonadien-1-ol	Alcohol	-	-
	pmn001667	C30H26O12	[M-H]-	Procyanidin B4	Tannins	Proanthocyanidins	C10238	-			KMW0405	88	41	C4H8O2	Propanoic Acid, 2-methyl-	Acid	C02632	ko01100
	HJAP148	C26H28O15	[M+H]+	Kaempferol-3-O-sambubioside	Flavonoids	Flavonols	-	-			KMW0508	135	150	C10H14O	p-Cymen-7-ol	Alcohol	C06576	ko01100
	mws0458	C8H8O3	[M-H]-	Vanillin; 4-Hydroxy-3-Methoxybenzaldehyde	Phenolic acids	Phenolic acids	C00755	ko00996,ko01100,ko01110			KMW0509	121	93	C15H24	Cyclohexene, 4-ethenyl-4-methyl-3-(1-methylethenyl)-1-(1-methylethyl)-, (3R-trans)-	Terpenoids	-	-
	HJAP104	C7H6O	[M+H]+	Benzaldehyde	Phenolic acids	Phenolic acids	C00261	ko01100			NMW0142	136	121	C12H20O2	Cyclohexanol, 1-methyl-4-(1-methylethylidene)-, acetate	Ester	-	-
	pmp000240	C27H28O16	[M+H]+	Apigenin-6-C-(2''-glucuronyl)glucoside	Flavonoids	Flavones	-	-			XMW1179	91	55	C8H16Cl2O	Butane, 1,1'-oxybis[4-chloro-	Ether	-	-
	mws0744	C15H12O8	[M-H]-	Dihydromyricetin (Ampelopsin)	Flavonoids	Flavanonols	C02906	ko00941,ko01110			NMW0186	95	55	C12H20O2	Cyclohexanepropanoic Acid, 2-propenyl ester	Ester	C12306	-
	Lmsn002815	C27H30O15	[M-H]-	Kaempferol-3-O-rutinoside(Nicotiflorin)	Flavonoids	Flavonols	C21833	ko00944,ko01110			XMW0112	161	189	C15H24	Naphthalene, 1,2,4a,5,8,8a-hexahydro-4,7-dimethyl-1-(1-methylethyl)-, (1.alpha.,4a.beta.,8a.alpha.)-(.+/-.)-	Terpenoids	-	-
	Lmhn002321	C21H18O12	[M-H]-	Vnilloylcaffeoyltartaric acid	Phenolic acids	Phenolic acids	-	-			WMW0053	119	120	C15H24	Benzene, 1-(1,5-dimethylhexyl)-4-methyl-	Terpenoids	-	-
	Hmmp001541	C17H15NO4	[M+H]+	(E)-3-(3',5'-Dimethoxy-4'-hydroxy-benzylidene')-2-indolinone	Alkaloids	Plumerane	-	-			XMW0200	71	57	C15H32	Tetradecane, 4-methyl-	Hydrocarbons	-	-
	Zmhn002783	C14H14O9	[M-H]-	5-O-Galloylshikimic acid	Phenolic acids	Phenolic acids	-	-			D341	81	41	C15H24	Naphthalene, decahydro-1,6-bis(methylene)-4-(1-methylethyl)-, (4.alpha.,4a.alpha.,8a.alpha.)-	Terpenoids	-	-
	mws0463	C16H14O6	[M-H]-	Hesperetin	Flavonoids	Flavanones	C01709	ko00941			XMW0904	99	138	C11H23O4P	Phosphoric acid, dibutyl 1-methylethenyl ester	Ester	-	-
	Lmlp003161	C14H20N2O3	[M+H]+	N-Feruloylputrescine	Alkaloids	Phenolamine	C10497	ko00330,ko01100			NMW0211	68	67	C10H14O2	1-Cyclohexene-1-carboxylic acid, 4-(1-methylethenyl)-	Terpenoids	C11924	ko00903
	pmn001417	C24H20O9	[M-H]-	Cinchonain Ic	Flavonoids	Flavanols	-	-			D403	191	131	C13H18O2	Benzeneacetic acid, 4-(1,1-dimethylethyl)-, methyl ester	Ester	-	-
	Lmzn206829	C30H46O3	[M-H]-	3-Oxoolean-12-en-28-oic Acid (Oleanonic acid)	Terpenoids	Triterpene	-	-			NMW0227	93	119	C15H24	(Z)-1-Methyl-4-(6-methylhept-5-en-2-ylidene)cyclohex-1-ene	Terpenoids	C19748	ko00909
	Lssp210384	C30H24O12	[M+H]+	2α,3α-epoxy-5,7,3',4'-tetrahydroxyflavan-(4b→8)-epicatechin	Others	Others	-	-			KMW0629	55	69	C12H26O	1-Dodecanol	Alcohol	C02277	-
	Ydhn004305	C22H36O7	[M-H]-	rhodomollein XIII	Terpenoids	Ditepenoids	-	-			XMW0837	147	148	C15H24	1-(3-Methylbutyl)-2,3,5,6-tetramethylbenzene	Aromatics	-	-
	MWSCX002	C15H22O2	[M+H]+	7β-H-9(10)-ene-11,12-epoxy-8-oxoeremophilane	Terpenoids	Sesquiterpenoids	-	-			XMW0627	149	177	C12H14O4	Diethyl Phthalate	Ester	D03804	-
	Lmdn004314	C24H30O11	[M-H]-	6-O-p-Coumaroylajugol	Terpenoids	Monoterpenoids	-	-			KMW0231	128	57	C6H8O3	Furaneol	Heterocyclic compound	C20717	-
	Lmbn001981	C7H6O3	[M-H]-	2,5-Dihydroxybenzaldehyde	Phenolic acids	Phenolic acids	C05585	ko00350,ko01100			w43	42	55	C6H10O2	2-Oxepanone	Ester	C01880	-
	Wbmn011269	C22H34O5	[M-H]-	Vitexilactone	Terpenoids	Ditepenoids	-	-			NMW0025	94	43	C8H8O2	Acetic acid, phenyl ester	Ester	C15583	-
	pmb3056	C16H20O9	[M-H]-	Homovanilloylquinic acid	Phenolic acids	Phenolic acids	-	-			XMW0895	117	132	C10H12	Indan, 1-methyl-	Aromatics	-	-
	Zmhp002814	C16H12O6	[M+H]+	5,7,8-Tetrahydroxy-6-methoxyflavone*	Flavonoids	Flavones	-	-			XMW1286	97	98	C4H6N2O	1H-Imidazole-4-methanol	Heterocyclic compound	C05562	-
	Lmzn006795	C30H46O3	[M-H]-	3-Oxours-12-en-28-oic acid (Ursonic acid)	Terpenoids	Triterpene	-	-			KMW0266	97	45	C5H6S2	2-Thiophenemethanethiol	Heterocyclic compound	-	-
	mws0011	C17H24O9	[M-H]-	Syringin	Phenolic acids	Phenolic acids	C01533	ko00940			KMW0290	71	82	C10H16O	Hotrienol	Alcohol	-	-
	Lmhn002574	C20H16O11	[M-H]-	Caffeoyl(p-Hydroxybenzoyl)tartaric acid	Phenolic acids	Phenolic acids	-	-			NMW0035	120	121	C8H11N	BenzenAmine, N,N-dimethyl-	Amine	C02846	-
	Lmhn001386	C12H12O9	[M-H]-	Vnilloyltartaric acid	Phenolic acids	Phenolic acids	-	-			WMW0194	110	81	C10H16O	Thujone	Terpenoids	C09906	-
	MWSmce340	C12H14N2O	[M+H]+	L-Praziquanamine	Alkaloids	Isoquinoline alkaloids	-	-			NMW0037	70	85	C10H20O2	Butanoic acid, 3-methyl-, 3-methylbutyl ester	Ester	C12289	-
	mws2118	C21H24O10	[M-H]-	Phloretin-2'-O-glucoside (Phlorizin)	Flavonoids	Chalcones	C01604	ko00941,ko01110			D94	91	124	C7H8S	Benzenemethanethiol	Sulfur compounds	-	-
	Xmsn002700	C21H22O12	[M-H]-	Taxifolin-3'-O-glucoside	Flavonoids	Flavanonols	-	-			XMW0726	121	77	C10H14O	Benzene, (1-methoxypropyl)-	Aromatics	-	-
	MW0168269	C17H22O3	[M-H]-	Podocarpa-8,11,13-trien-16-oic acid, 12-hydroxy-	Terpenoids	Ditepenoids	-	-			D401	41	43	C10H18O	2-Isopropyl-5-methylhex-2-enal	Aldehyde	-	-
	Lmjp003722	C20H22O7	[M+H]+	2'-Hydroxy-3,4,5,4',6'-pentamethoxychalcone	Flavonoids	Chalcones	-	-			XMW0418	57	85	C12H26	Decane, 2,4-dimethyl-	Hydrocarbons	-	-
	Lmtn002565	C14H18O9	[M-H]-	1-O-Vanilloyl-D-Glucose	Phenolic acids	Phenolic acids	C20470	-			XMW0527	139	93	C10H18O	2-Cyclohexen-1-ol, 1-methyl-4-(1-methylethyl)-, cis-	Alcohol	-	-
	Lmsn003628	C23H32O15	[M-H]-	6'-O-Sinapoylsucrose	Phenolic acids	Phenolic acids	-	-			XMW0531	55	69	C10H16O	Bicyclo[3.1.1]heptan-3-one, 2,6,6-trimethyl-, (1.alpha.,2.beta.,5.alpha.)-	Terpenoids	-	-
	Lmtn002796	C21H22O11	[M-H]-	Aromadendrin-7-O-glucoside	Flavonoids	Flavanonols	-	-			WMW0014	55	69	C10H16O	Pinocamphone	Terpenoids	-	-
	pmb3042	C23H24O12	[M-H]-	Tricin-5-O-Glucoside	Flavonoids	Flavones	-	-			D289	103	85	C10H20O2	n-Amyl isovalerate	Ester	-	-
	pmn001681	C10H14O2	[M-H]-	1-(4-Methoxyphenyl)-1-propanol	Phenolic acids	Phenolic acids	-	-			XMW0144	95	81	C10H16O	(+)-2-Bornanone	Terpenoids	C00808	ko00902,ko01110
	MWSmce712	C10H12O2	[M+H]+	Ethyl phenylacetate	Phenolic acids	Phenolic acids	-	-			XMW0892	59	44	C3H6N2O2	Propanediamide	Amine	-	-
	MWSmce264	C8H10O3	[M-H]-	Hydroxytyrosol	Phenolic acids	Phenolic acids	-	-			XMW0117	71	95	C8H16O	3,4-Dimethylcyclohexanol	Alcohol	-	-
	Wbmn009702	C30H48O5	[M-H]-	2,3,23-Trihydroxyurs-12-en-28-oic acid	Terpenoids	Triterpene	-	-			XMW0072	59	81	C10H18O	Cyclohexanemethanol, .alpha.,.alpha.-dimethyl-4-methylene-	Alcohol	-	-
	Qmzp101807	C20H22O5	[M+H]+	Avicennol	Lignans and Coumarins	Coumarins	-	-			XMW0300	122	107	C8H10O	Phenol, 3,5-dimethyl-	Phenol	-	-
	mws0096	C20H20O6	[M-H]-	Piperitol	Lignans and Coumarins	Lignans	C21954	-			D370	79	81	C10H16O	(Z)-2,2-Dimethyl-3-(3-methylpenta-2,4-dien-1-yl)oxirane	Terpenoids	-	-
	Wayn002532	C12H14O9	[M-H]-	Gallic acid-1-O-xyloside	Tannins	Tannin	-	-			NMW0047	107	122	C8H10O	Phenol, 2-ethyl-	Phenol	-	-
	Hmln002996	C29H36O16	[M-H]-	β-Hydroxyacteoside	Phenolic acids	Phenolic acids	C17528	-			XMW0941	91	105	C11H16	exo-7-(trans-1-Propenyl)bicyclo[4.2.0]oct-1(2)-ene	Hydrocarbons	-	-
	mws1509	C13H10O3	[M+H]+	Phenyl salicylate	Phenolic acids	Phenolic acids	C14163	-			D411	103	57	C11H22O2	4-Methylpentyl 2-methylbutanoate	Ester	-	-
	mws2120	C13H8O8	[M-H]-	Brevifolin carboxylic acid	Phenolic acids	Phenolic acids	-	-			XMW0373	85	57	C12H26	Undecane, 2-methyl-	Hydrocarbons	-	-
	MWSmce490	C8H8O4	[M-H]-	2',4',6'-Trihydroxyacetophenone	Phenolic acids	Phenolic acids	C21895	-			NMW0054	61	120	C4H8O2S	Propanoic acid, 3-(methylthio)-	Sulfur compounds	C08276	ko00270,ko00920,ko01100
	Lmsn011201	C30H46O5	[M-H]-	2,3-Dihydroxy-19-oxo-18,19-secours-11,13(18)-dien-28-oic acid (Swinhoeic acid)	Terpenoids	Triterpene	-	-			XMW0775	70	55	C12H24	1-Undecene, 9-methyl-	Hydrocarbons	-	-
	MWSHC2062	C16H20O9	[M-H]-	Ferulic β-glucoside	Phenolic acids	Phenolic acids	-	-			QWM0003	68	67	C10H16O	2H-Pyran, 3,6-dihydro-4-methyl-2-(2-methyl-1-propenyl)-	Terpenoids	-	-
	Zahn005516	C10H12O4	[M-H]-	3,4,5-trimethoxybenzaldehyde	Phenolic acids	Phenolic acids	-	-			KMW0344	56	55	C9H20O	1-Nonanol	Alcohol	C14696	-
	Lmfn003760	C21H18O13	[M-H]-	Quercetin-4'-O-glucuronide	Flavonoids	Flavonols	-	-			XMW0170	134	133	C9H10O	BenzAldehyde, 3-ethyl-	Aldehyde	-	-
	Lmjp002596	C26H28O16	[M+H]+	Quercetin-3-O-sambubioside*	Flavonoids	Flavonols	C12637	ko00944			XMW1072	93	81	C10H18O	(E)-2,6-Dimethylocta-5,7-dien-2-ol	Alcohol	-	-
	Cmsp004086	C16H14O6	[M+H]+	Dihydrokaempferide	Flavonoids	Flavanonols	-	-			KMW0359	107	122	C8H10O	Phenol, 3-ethyl-	Phenol	-	-
	pmn001702	C21H18O12	[M-H]-	Tetahydroxyflavone-7-O-glucuronide	Flavonoids	Flavones	-	-			KMW0360	71	81	C10H20O	Levomenthol	Terpenoids	C00400	ko00902,ko01110
	pmb3006	C21H20O10	[M-H]-	Apigenin-7-O-glucoside(Cosmosiin)	Flavonoids	Flavones	C04608	ko00944			D276	108	107	C10H14O	Bicyclo[3.1.0]hex-3-en-2-one, 4-methyl-1-(1-methylethyl)-	Terpenoids	-	-
	Lmfp004055	C20H18O11	[M+H]+	Morin-3-O-xyloside	Flavonoids	Flavonols	-	-			NMW0069	121	106	C8H11N	BenzenAmine, 2,5-dimethyl-	Amine	C18993	-
	pmb2928	C13H16O10	[M-H]-	Gallic acid-4-O-glucoside	Phenolic acids	Phenolic acids	-	-			D261	57	85	C9H18OS	Butanethioic acid, 3-methyl-, S-(1-methylpropyl) ester	Ester	-	-
	pmn001525	C23H26O11	[M-H]-	3,5-Digalloylshikimic acid	Phenolic acids	Phenolic acids	-	-			NMW0070	105	77	C9H8O2	1,2-Propanedione, 1-phenyl-	Ketone	C17268	ko00996,ko01100,ko01110
	Lmyn000503	C13H12O11	[M-H]-	Mucic acid-1,4-lactone-2-O-gallate	Phenolic acids	Phenolic acids	-	-			XMW0296	112	70	C10H20O2	Acetic acid, octyl ester	Ester	-	-
	Lmyp004052	C30H26O14	[M+H]+	Quercetin-3-O-(6''-O-p-Coumaroyl)galactoside	Flavonoids	Flavonols	-	-			XMW0367	85	57	C13H28	Undecane, 2,4-dimethyl-	Hydrocarbons	-	-
	Zmzp005934	C18H37NO	[M+H]+	Stearamide	Alkaloids	Alkaloids	C13846	-			XMW0911	99	128	C10H18O2	1-Octen-1-ol, acetate	Alcohol	-	-
	Zblp004317	C11H11NO3	[M+H]+	(S)-3-(2-oxopropyl)-3-hydroxyindolin-2-one	Alkaloids	Plumerane	-	-			D332	108	67	C9H15N	2-Nonenenitrile	Nitrogen compounds	-	-
	pmf0348	C10H20O3	[M-H]-	2,6-Dimethyl-7-octene-2,3,6-triol	Others	Alcohol compounds	-	-			NMW0076	82	42	C8H13NO	Tropinone	Heterocyclic compound	C00783	ko00960,ko01100,ko01110
	Wbmp003697	C13H20O2	[M+H]+	(R)-3-(3'-Hydroxybutyl)-2,4,4-trimethylcyclohexa-2,5-dienone	Terpenoids	Sesquiterpenoids	-	-			XMW0408	55	97	C8H14O2	1-Methylcyclohexylcarboxylic Acid	Acid	-	-
	Hahn001544	C15H20O8	[M-H]-	Androsin	Phenolic acids	Phenolic acids	-	-			XMW0730	93	81	C10H16O	o-Mentha-1(7),8-dien-3-ol	Terpenoids	-	-
	mws2368	C8H10O2	[M-H]-	Tyrosol; 4-Hydroxyphenylethanol	Phenolic acids	Phenolic acids	C06044	ko00350,ko01100			KMW0407	81	41	C9H14O	2,4-Nonadienal, (E,E)-	Aldehyde	-	-
	Lmbp002255	C16H18O10	[M+H]+	Fraxetin-8-O-glucoside (Fraxin)	Lignans and Coumarins	Coumarins	C09266	-			NMW0087	82	43	C10H16O2	2-Oxabicyclo[2.2.2]octan-6-one, 1,3,3-trimethyl-	Terpenoids	-	-
	pme2836	C10H11NO2	[M+H]+	5-Hydroxytryptophol	Alkaloids	Plumerane	-	-			D186	109	84	C10H16O	trans-Carveol	Terpenoids	-	-
	Lakn003294	C15H20O9	[M-H]-	2-β-D-Glucopyranosyloxy-5-hydroxyphenylacetic acidmethylester	Phenolic acids	Phenolic acids	-	-			NMW0089	69	41	C10H20O	6-Octen-1-ol, 3,7-dimethyl-, (R)-	Terpenoids	C09849	ko01110
	pme1261	C9H19NO4	[M+H]+	D-Panthenol	Others	Alcohol compounds	C05944	ko00770			D385	134	133	C8H10N2	5,6,7,8-Tetrahydroquinoxaline	Heterocyclic compound	-	-
	pmn001521	C20H22O11	[M-H]-	3-Hydroxy-5-Methylphenol-1-O-(6'-Galloyl)Glucoside	Phenolic acids	Phenolic acids	-	-			KMW0452	133	105	C10H12O	4-(1-methylethyl)-Benzaldehyde	Terpenoids	C06577	ko01100
	pme2268	C7H7NO2	[M+H]+	Trigonelline	Alkaloids	Pyridine alkaloids	C01004	ko00760			XMW0371	71	57	C13H28	Nonane, 5-methyl-5-propyl-	Hydrocarbons	-	-
	mws0044	C15H12O7	[M-H]-	Taxifolin(Dihydroquercetin)	Flavonoids	Flavanonols	C01617	ko00941,ko01100,ko01110			XMW0789	126	87	C11H22O2	2-Nonanol, acetate	Ester	-	-
	pmn001479	C30H48O5	[M+CH3COOH-H]-	16,23-Epoxy-11,24,25-trihydroxydammar-13(17)-en-3-one (Alisol F)	Terpenoids	Triterpene	-	-			KMW0148	93	91	C10H16	.alpha.-Pinene	Terpenoids	C09880	ko00903,ko01110
	MWS20201	C13H16O10	[M+H]+	1-O-Galloyl-β-D-glucose	Phenolic acids	Phenolic acids	C01158	ko00999			XMW0578	71	43	C8H16O	Furan, 2-butyltetrahydro-	Heterocyclic compound	-	-
	mws2627	C16H12O7	[M+H]+	Tamarixetin (3,3',5,7-Tetrahydroxy-4'-Methoxyflavone)	Flavonoids	Flavonols	C10188	-			WMW0023	93	92	C10H16	(+)-alpha-Pinene	Terpenoids	C06306	-
	Lhhp120826	C12H14O2	[M+H]+	4-hydroxy-3(3-methylbut-3-en-2-yl)benzaldehyde	Others	Others	-	-			XMW1471	84	42	C8H17N	1-ButanAmine, N-methyl-N-2-propenyl-	Amine	-	-
	pme2244	C11H11NO2	[M+H]+	3-Indolepropionic acid	Alkaloids	Plumerane	-	-			XMW0521	68	79	C10H16	1,7-Octadiene, 2-methyl-6-methylene-	Terpenoids	-	-
	Zahp008538	C13H14O4	[M+H]+	4-allyl-1,2-phenylene diacetate	Others	Others	-	-			XMW0604	113	57	C11H24	Octane, 2,3,3-trimethyl-	Hydrocarbons	-	-
	mws2220	C22H18O11	[M-H]-	Gallocatechin 3-O-gallate	Flavonoids	Flavanols	-	-			KMW0098	67	41	C6H12O	3-Hexen-1-ol, (Z)-	Alcohol	C08492	ko00592,ko01110
	Zmhn001883	C14H18O9	[M-H]-	Vanillic acid-4-O-glucoside	Phenolic acids	Phenolic acids	-	-			KMW0096	60	43	C5H10O2	Butanoic Acid, 3-methyl-	Acid	C08262	ko01110
	pme1201	C15H14O5	[M-H]-	Phloretin	Flavonoids	Chalcones	C00774	ko00941,ko01110			XMW1065	71	43	C11H24	Octane, 2,6,6-trimethyl-	Hydrocarbons	-	-
	MWS20172	C6H6O3	[M+H]+	5-Hydroxymethylfurfural	Others	Aldehyde compounds	C11101	-			XMW0023	93	77	C10H16	4-methyl-1-(1-methylethyl)-Bicyclo[3.1.0]hex-2-ene	Hydrocarbons	C21702	-
	MWSmce675	C12H16O7	[M-H]-	Arbutin	Phenolic acids	Phenolic acids	C06186	ko00010			XMW0444	42	41	C2H3N5	1,2,4,5-Tetrazin-3-Amine	Heterocyclic compound	-	-
	Cmmn013275	C20H30O2	[M-H]-	Isopimaric acid*	Terpenoids	Ditepenoids	-	-			NMW0766	55	56	C7H12O2	2-Propenoic acid, butyl ester	Ester	-	-
	Hmgp002036	C22H22O12	[M+H]+	Nepetin-7-O-glucoside(Nepitrin)	Flavonoids	Flavones	-	-			NMW0769	59	43	C5H11NO	Butanal, 3-methyl-, oxime	Aldehyde	C17255	ko00966,ko01110,ko01210
	mws0748	C16H18O9	[M-H]-	1-Caffeoylquinic acid	Phenolic acids	Phenolic acids	-	-			KMW0112	91	106	C8H10	o-Xylene	Aromatics	C07212	ko01100
	pmn001420	C15H18O9	[M-H]-	1-O-Caffeoyl-β-D-glucose*	Phenolic acids	Phenolic acids	C10433	-			XMW0889	91	92	C10H14	Bicyclo[3.1.0]hex-2-ene, 4-methylene-1-(1-methylethyl)-	Terpenoids	-	-
	MWSHC2022	C15H20O10	[M-H]-	Glucosyringic acid	Phenolic acids	Phenolic acids	-	-			D350	41	69	C6H10O2	2-Pentenoic Acid, 2-methyl-	Acid	-	-
	mws0983	C20H39NO2	[M+H]+	N-Oleoylethanolamine	Alkaloids	Alkaloids	C20792	-			XMW0882	74	43	C6H12O2	Pentanoic Acid, 2-methyl-	Acid	-	-
	MWSmce052	C30H48O3	[M-H]-	3-Hydroxyurs-12-en-28-oic acid (3-Epiursolic acid)	Terpenoids	Triterpene	-	-			KMW0158	77	106	C7H6O	BenzAldehyde	Aldehyde	C00261	ko01100
	pma2987	C6H11N3O	[M+H]+	Histidinol	Alkaloids	Alkaloids	C00860	ko00340,ko01100,ko01110,ko01230			KMW0169	41	69	C5H12OS	3-Mercapto-3-methylbutanol	Alcohol	-	-
	Lmdp004892	C24H22O14	[M+H]+	Kaempferol-3-O-(6''-malonyl)galactoside*	Flavonoids	Flavonols	-	-			KMW0168	69	41	C8H14O	5-Methyl-(E)-2-hepten-4-one	Ketone	-	-
	pmn001498	C33H44N2O3	[M+CH3COOH-H]-	Isodendrocrepine*	Alkaloids	Alkaloids	-	-			KMW0178	93	91	C10H16	Bicyclo[3.1.0]hexane, 4-methylene-1-(1-methylethyl)-	Terpenoids	-	-
	Lmap001606	C13H18O7	[M+H]+	Helicidol	Phenolic acids	Phenolic acids	-	-			XMW0642	71	95	C8H16O	Cyclohexanol, 3,5-dimethyl-	Alcohol	-	-
	Wmln000659	C10H10O4	[M-H]-	3-Methyl-4,8-dihydroxy-3,4-dihydroisocoumarin	Lignans and Coumarins	Coumarins	-	-			XMW1192	69	41	C6H9ClO2	2-Propenoic acid, 2-methyl-, 2-chloroethyl ester	Ester	-	-
	Hmln002199	C23H22O13	[M-H]-	Quercetin-3-O-(6''-O-acetyl)galactoside	Flavonoids	Flavonols	-	-			KMW0174	110	109	C6H6O2	2-FurancarboxAldehyde, 5-methyl-	Aldehyde	C11115	-
	Lchp000221	C11H10O4	[M+H]+	(Z)-3-Ethylidene-7-hydroxy-6-methoxyphthalide	Others	Others	-	-			KMW0202	59	55	C8H18O	3-Octanol	Alcohol	C17144	-
	mws2212	C9H8O4	[M-H]-	Caffeic acid	Phenolic acids	Phenolic acids	C01197	ko00940,ko01100,ko01110			D374	55	41	C10H18	(-)-trans-Pinane	Terpenoids	-	-
	Wbsp006152	C30H46O6	[M+H]+	3α,20β,21β-trihydroxy-16-oxo-serrat-14-en-24-oic acid	Terpenoids	Triterpene	-	-			XMW0434	67	82	C8H14O2	4-Hexen-1-ol, acetate	Alcohol	-	-
	Hmcp002187	C23H24O13	[M+H]+	Limocitrin-3-O-galactoside	Flavonoids	Flavonols	-	-			XMW0719	91	134	C10H14	p-Mentha-1,5,8-triene	Terpenoids	-	-
	Hmgp002327	C11H9O2N	[M+H]+	3-amino-2-naphthoic acid	Alkaloids	Alkaloids	-	-			XMW1381	91	105	C10H14	Bicyclo[3.2.1]oct-2-ene, 3-methyl-4-methylene-	Terpenoids	-	-
	pmb3114	C30H26O11	[M-H]-	Epicatechin-epiafzelechin	Flavonoids	Flavanols	-	-			D269	57	85	C9H18O2	Butanoic acid, 2-methyl-, 2-methylpropyl ester	Ester	-	-
	Lmdp003808	C16H12O7	[M+H]+	Azaleatin (5-O-Methylquercetin)	Flavonoids	Flavonols	C10022	-			XMW0236	125	97	C6H7NS	Thiazole, 5-ethenyl-4-methyl-	Heterocyclic compound	-	-
	mws0853	C11H14O4	[M-H]-	Sinapyl alcohol	Phenolic acids	Phenolic acids	C02325	ko00940,ko01100,ko01110			KMW0203	79	78	C7H7NO	Ethanone, 1-(2-pyridinyl)-	Heterocyclic compound	-	-
	pmb3142	C13H16O8	[M-H]-	Salicylic acid-2-O-glucoside	Phenolic acids	Phenolic acids	-	-			XMW0649	113	57	C11H24	Nonane, 2,6-dimethyl-	Hydrocarbons	-	-
	Zmhn001926	C13H16O8	[M-H]-	1-O-Salicyloyl-β-D-glucose	Phenolic acids	Phenolic acids	-	-			KMW0210	161	105	C15H24	1H-Cyclopenta[1,3]cyclopropa[1,2]benzene, octahydro-7-methyl-3-methylene-4-(1-methylethyl)-, [3aS-(3a.alpha.,3b.beta.,4.beta.,7.alpha.,7aS*)]-	Terpenoids	C09648	-
	HJAP005	C22H22O13	[M+H]+	Laricitrin-3-O-glucoside	Flavonoids	Flavonols	-	-			KMW0214	122	80	C6H6N2O	Acetylpyrazine	Heterocyclic compound	-	-
	MWSmce387	C8H8O5	[M-H]-	3-O-Methylgallic acid	Phenolic acids	Phenolic acids	C05616	-			XMW1124	96	125	C7H11NO	2-Azabicyclo[3.2.1]octan-3-one	Ketone	-	-
	mws0183	C7H6O4	[M-H]-	3,4-Dihydroxybenzoic acid (Protocatechuic acid)*	Phenolic acids	Phenolic acids	C00230	ko01100,ko01110			XMW0267	84	56	C7H15N	2-Ethylpiperidine	Heterocyclic compound	-	-
	mws1639	C11H10O5	[M+H]+	Isofraxidin	Lignans and Coumarins	Coumarins	C17480	-			w41	111	55	C8H14O	3-Octen-2-one, (E)-	Ketone	-	-
	HJAP064	C25H24O15	[M+H]+	Isorhamnetin-3-O-(6''-malonyl)glucoside	Flavonoids	Flavonols	-	-			WMW0121	57	71	C11H24	Nonane, 3,7-dimethyl-	Hydrocarbons	-	-
	HJKP000649	C8H9NO	[M+H]+	N-benzylformamide	Alkaloids	Alkaloids	C15561	-			D409	81	59	C10H18O	(S)-2,5-Dimethyl-3-vinylhex-4-en-2-ol	Alcohol	-	-
	Wbmp004602	C19H18O6	[M+H]+	1,2-Dihydro-7-hydroxy-1-(4-hydroxy-3-methoxyphenyl)-3-(hydroxymethyl)-6-methoxy-(1S,2R)-2-naphthalenecarboxaldehyde	Lignans and Coumarins	Lignans	-	-			KMW0230	55	111	C8H14O	3-Octen-2-one	Ketone	-	-
	Lmyn000160	C8H14O8	[M-H]-	Mucic acid Dimethyl Ester	Phenolic acids	Phenolic acids	-	-			XMW0126	119	134	C10H14	Benzene, 1-methyl-3-(1-methylethyl)-	Terpenoids	-	-
	pmn001637	C20H18O10	[M-H]-	Kaempferol-3-O-arabinoside (Juglanin)	Flavonoids	Flavonols	-	-			KMW0212	91	92	C8H8O	BenzeneacetAldehyde	Aldehyde	C00601	ko00360,ko01100
	Zajn002491	C21H24O11	[M-H]-	catechin-4-β-D-galactopyranoside*	Flavonoids	Flavanols	-	-			XMW0196	112	71	C11H24	Decane, 4-methyl-	Hydrocarbons	-	-
	MWSslk097	C10H10O4	[M+H]+	Dimethyl phthalate	Phenolic acids	Phenolic acids	C11233	-			XMW0281	57	43	C11H24	Decane, 5-methyl-	Hydrocarbons	-	-
	pme1002	C8H11NO	[M+H]+	L-Tyramine	Alkaloids	Alkaloids	C00483	ko00350,ko00950,ko01100,ko01110,ko01240			XMW1122	45	41	C8H16O	7-Octen-2-ol	Alcohol	-	-
	Zmhp002714	C16H12O6	[M+H]+	5,6,7-Tetrahydroxy-8-methoxyflavone*	Flavonoids	Flavones	-	-			XMW1440	69	41	C8H10O3	2-methylprop-2-enoyl 2-methylprop-2-enoate	Others	-	-
	Lmnn002886	C23H26O11	[M-H]-	1'-O-(3,4-Dihydroxyphenethyl)-O-caffeoyl-glucoside	Phenolic acids	Phenolic acids	-	-			NMW0021	80	108	C6H8N2	2-PyridinemethanAmine	Heterocyclic compound	C17926	-
	Cmbn004962	C25H28O12	[M-H]-	10-O-[(E)-p-Coumaroyl]-geniposidic acid	Terpenoids	Monoterpenoids	-	-			KMW0275	59	94	C10H18O2	2-Furanmethanol, 5-ethenyltetrahydro-.alpha.,.alpha.,5-trimethyl-, cis-	Heterocyclic compound	-	-
	MW0113853	C8H8O	[M+H]+	Acetophenone	Others	Ketone compounds	C07113	-			KMW0276	56	55	C8H18O	1-Octanol	Alcohol	C00756	-
	MWSmce467	C9H10O2	[M-H]-	4-Allylcatechol	Phenolic acids	Phenolic acids	-	-			XMW0186	95	43	C8H12O	3,5-Octadien-2-one, (E,E)-	Ketone	-	-
	pmp000236	C26H28O14	[M+H]+	Isovitexin-8-O-xyloside	Flavonoids	Flavones	-	-			XMW0295	132	117	C10H12	Benzene, 1-methyl-3-(1-methylethenyl)-	Aromatics	-	-
	Lmsn012627	C30H46O4	[M-H]-	2,3-Dihydroxyurs-12,18-dien-28-oic acid*	Terpenoids	Triterpene	-	-			XMW1123	119	134	C10H14	Benzene, 2-ethyl-1,4-dimethyl-	Aromatics	-	-
	Lmcp004624	C16H12O6	[M+H]+	3-Methylkaempferol	Flavonoids	Flavonols	C05902	-			KMW0260	126	111	C7H10O2	2-Cyclopenten-1-one, 2-hydroxy-3,4-dimethyl-	Ketone	-	-
	MWS20194	C9H8O2	[M+H]+	Cinnamic acid	Phenolic acids	Phenolic acids	C00423	ko00130,ko00360,ko00940,ko00996,ko00999,ko01100,ko01110			XMW0404	124	123	C6H4O3	2,5-FurandicarboxAldehyde	Aldehyde	C20899	-
	MWSHC2067	C7H6O3	[M+H]+	Protocatechualdehyde	Phenolic acids	Phenolic acids	C16700	ko00950			XMW0959	125	124	C7H8FN	2-Fluoro-5-methylaniline	Amine	-	-
	pmp001287	C8H9N	[M+H]+	N-Benzylmethylene isomethylamine	Alkaloids	Alkaloids	-	-			KMW0268	135	136	C8H12N2	Pyrazine, 2-ethyl-3,5-dimethyl-	Heterocyclic compound	-	-
	Lmfn004093	C21H24O10	[M-H]-	Phloretin-4'-O-glucoside (Trilobatin)	Flavonoids	Chalcones	-	-			D405	45	91	C9H12O	Benzene, (2-methoxyethyl)-	Aromatics	-	-
	Hmsn002598	C13H18O8	[M-H]-	Salirepin	Phenolic acids	Phenolic acids	-	-			WMW0092	44	58	C9H21N	1-OctanAmine,N-methyl-	Amine	-	-
	Zasn010461	C17H34O2	[M-H]-	Pentadecanoic acid,14-methyl-,methyl ester	Others	Others	-	-			XMW1227	69	41	C9H14O2	(E)-2-Methylbut-2-en-1-yl methacrylate	Ester	-	-
	pme0241	C7H6O2	[M+H]+	Benzoic acid	Phenolic acids	Phenolic acids	C00180	ko00996,ko01100,ko01110			WMW0176	42	70	C6H10O2	2H-Pyran-2-one, tetrahydro-6-methyl-	Heterocyclic compound	-	-
	ML10177402	C7H7NO3	[M-H]-	4-Aminosalicylic acid	Phenolic acids	Phenolic acids	C02518	-			D133	129	69	C11H22O2	4-Heptanol, 2,6-dimethyl-, acetate	Ester	-	-
	pmp000101	C45H38O18	[M+H]+	Arecatannin C1	Tannins	Tannin	C17897	-			XMW1442	69	84	C10H18O	Ketone, methyl 2,2,3-trimethylcyclopentyl	Ketone	-	-
	HJN049	C30H24O12	[M-H]-	2α,3α-Epoxy-5,7,3',4'-tetrahydroxyflavan-(4β-8-catechin)	Tannins	Proanthocyanidins	-	-			XMW0168	97	98	C8H12S	3-Butylthiophene	Heterocyclic compound	-	-
	Ydhn004272	C22H36O7	[M-H]-	grayanotoxin-I	Terpenoids	Ditepenoids	-	-			XMW0644	82	81	C6H10N2	1H-Imidazole, 2-propyl-	Heterocyclic compound	-	-
	Lajp003377	C30H26O12	[M+H]+	Fisetinidol-(4α,6)-gallocatechin	Flavonoids	Flavanols	-	-			KMW0283	117	99	C9H18O2	Hexanoic acid, propyl ester	Ester	-	-
	Wafn005994	C21H36O10	[M-H]-	Geranyl 6-O-xylopyranosyl-glucopyranoside*	Others	Others	-	-			D407	68	69	C10H18O	7-Octen-4-ol, 2-methyl-6-methylene-, (S)-	Terpenoids	-	-
	pmb2654	C19H27NO12	[M-H]-	Anthranilate-1-O-Sophoroside	Phenolic acids	Phenolic acids	-	-			XMW0969	83	101	C9H16O2	2-Butenoic acid, 2-methyl-, 2-methylpropyl ester	Ester	-	-
	pme1841	C5H14N2	[M+H]+	Cadaverine	Alkaloids	Alkaloids	C01672	ko00310,ko00470,ko00480,ko00960,ko01100,ko01110			KMW0288	88	43	C9H18O2	Heptanoic acid, ethyl ester	Ester	-	-
	MWSHC2047	C28H36O13	[M-H]-	Syringaresinol-4'-O-glucoside; Acanthoside B*	Lignans and Coumarins	Lignans	C10890	-			XMW0410	55	83	C9H18O	1-Nonen-4-ol	Alcohol	-	-
	MWSmce448	C5H6N2O2	[M+H]+	Imidazol-1-yl-acetic acid	Alkaloids	Alkaloids	-	-			KMW0295	129	60	C5H7NOS	Ethanone, 1-(4,5-dihydro-2-thiazolyl)-	Heterocyclic compound	-	-
	pma0149	C15H16O9	[M+H]+	Sinapoyl malate	Phenolic acids	Phenolic acids	C02887	ko00940,ko01110			D98	124	109	C7H8S	Benzene, (methylthio)-	Sulfur compounds	-	-
	pmb0782	C5H11N	[M+H]+	Piperidine	Alkaloids	Piperidine alkaloids	C01746	ko00960			NMW0040	134	91	C9H10O	Benzyl methyl ketone	Ketone	-	-
	MWSHC20172	C10H8O4	[M+H]+	Isoscopoletin (6-Hydroxy-7-Methoxycoumarin)	Lignans and Coumarins	Coumarins	C18079	ko00999			KMW0301	93	43	C10H18O	Bicyclo[3.1.0]hexan-2-ol, 2-methyl-5-(1-methylethyl)-, (1.alpha.,2.alpha.,5.alpha.)-	Terpenoids	-	-
	mws0009	C10H10O3	[M+H]+	Coniferaldehyde	Phenolic acids	Phenolic acids	C02666	ko00940,ko01100,ko01110			XMW0606	101	57	C9H18O2	1,3-Dioxolane, 2-butyl-2-ethyl-	Heterocyclic compound	-	-
	Wayn006004	C15H8O11S	[M-H]-	3-O-Methylellagic acid 4'-sulfate*	Tannins	Tannin	-	-			D313	73	45	C10H20O2	3-Hexene, 1-(1-ethoxyethoxy)-, (Z)-	Aldehyde	-	-
	Yshs000050	C30H46O3	[M+H]+	Lupane-20(29)-en-3-on-28-oic acid	Terpenoids	Triterpene	-	-			KMW0304	119	91	C10H14	1,3,8-p-Menthatriene	Terpenoids	-	-
	ML10179289	C8H10O	[M-H2O+H]+	2-Phenylethanol	Phenolic acids	Phenolic acids	C05853	ko00360			XMW0918	121	67	C10H16O	Isocyclocitral	Aldehyde	-	-
	pme2954	C15H10O7	[M+H]+	Quercetin	Flavonoids	Flavonols	C00389	ko00941,ko00944,ko01100,ko01110			XMW0820	106	121	C8H11N	BenzenAmine, 2-ethyl-	Amine	-	-
	Lmzn106284	C30H48O4	[M-H]-	2,3-Dihydroxylup-20(29)-en-28-oic acid (Alphitolic acid)	Terpenoids	Triterpene	C16912	-			D101	92	59	C10H14O	Benzeneethanol, .alpha.,.alpha.-dimethyl-	Alcohol	-	-
	pmb3012	C22H22O11	[M-H]-	Chrysoeriol-7-O-glucoside	Flavonoids	Flavones	-	-			NMW0044	106	121	C8H11N	BenzenAmine, N-ethyl-	Amine	-	-
	pmp001119	C15H12O5	[M+H]+	3,5-Dihydroxy-2,4-dimethoxy-9H-fluoren-9-one	Others	Ketone compounds	-	-			KMW0320	83	55	C9H16O2	Cyclohexanecarboxylic acid, ethyl ester	Ester	-	-
	Lmmn003541	C33H28O18	[M-H]-	Iriflophenone-3-C-(2'',6''-Di-O-Galloyl)Glucoside	Phenolic acids	Phenolic acids	-	-			XMW0366	119	134	C10H14	Benzene, 1,2,3,5-tetramethyl-	Aromatics	-	-
	Lssp210303	C26H40O9	[M+H]+	Pieroside B	Others	Others	-	-			WMW0015	71	111	C10H18O	Terpinen-4-ol	Terpenoids	C17073	-
	Zblp001009	C12H17NO6	[M+H]+	3-pyridine-methanol-O-β-D-glucopyranosyl	Alkaloids	Pyridine alkaloids	-	-			KMW0325	81	43	C10H18O	3-Cyclohexen-1-ol, 1-methyl-4-(1-methylethyl)-	Terpenoids	-	-
	Yshj000011	C14H20O9	[M+H]+	2,6-dimethoxy-4-hydroxyphenyl-1-O-beta-D-glucopyranoside	Phenolic acids	Phenolic acids	-	-			XMW0068	69	41	C11H18O	2,7-Nonadien-5-one, 4,6-dimethyl-	Ketone	-	-
	MWSmce355	C10H12O5	[M-H]-	Methyl Syringate	Phenolic acids	Phenolic acids	-	-			D167	95	110	C10H18O	1,7,7-Trimethylbicyclo[2.2.1]heptan-2-ol	Terpenoids	C01411	-
	pmp001285	C8H4O3	[M+H]+	Phthalic anhydride	Phenolic acids	Phenolic acids	-	-			XMW0826	93	134	C7H6N2O	3-Methylisoxazolo[4,5-b]pyridine	Heterocyclic compound	-	-
	mws2186	C20H18O11	[M+H]+	Avicularin(Quercetin-3-O-α-L-arabinofuranoside)	Flavonoids	Flavonols	-	-			KMW0327	108	67	C10H16O	Limonene oxide, trans-	Terpenoids	-	-
	Hmjp003123	C21H18O13	[M+H]+	Quercetin-5-O-glucuronide	Flavonoids	Flavonols	-	-			KMW0334	112	69	C10H18O	Cyclohexanone, 5-methyl-2-(1-methylethyl)-	Terpenoids	-	-
	HJN087	C21H22O10	[M-H]-	Naringenin-4'-O-glucoside	Flavonoids	Flavanones	-	-			XMW0927	68	96	C9H12O2	2,6,6-Trimethyl-2-cyclohexene-1,4-dione	Ketone	-	-
	Lssp210056	C21H20O12	[M+H]+	Quercetin3-O-galactoside	Flavonoids	Flavonols	-	-			D342	121	79	C10H16	2,4,6-Octatriene, 2,6-dimethyl-, (E,E)-	Terpenoids	-	-
	Lmyn003835	C14H10O7	[M-H]-	4-(3,4,5-Trihydroxybenzoxy)benzoic acid	Phenolic acids	Phenolic acids	-	-			D323	140	107	C6H8N2S	Pyrazine, 2-methyl-3-(methylthio)-	Heterocyclic compound	-	-
	pmn001712	C22H34O12	[M+CH3COOH-H]-	3-Hydroxy-4-isopropylbenzylalcohol-3-O-sophoroside	Phenolic acids	Phenolic acids	-	-			XMW1226	99	56	C10H20O2	Hexanoic acid, 2-methylpropyl ester	Ester	-	-
	pmb3374	C14H18N4O3	[M-H]-	N-p-Coumaroyl hydroxydehydroagmatine	Alkaloids	Phenolamine	-	-			XMW0654	109	67	C10H16O	Ethanone, 1-(1,4-dimethyl-3-cyclohexen-1-yl)-	Terpenoids	-	-
	mws1068	C15H10O6	[M-H]-	Kaempferol (3,5,7,4'-Tetrahydroxyflavone)	Flavonoids	Flavonols	C05903	ko00941,ko00944,ko01100,ko01110			KMW0345	41	70	C9H14O	2,6-Nonadienal, (E,Z)-	Aldehyde	C08499	-
	mws0056	C21H20O12	[M-H]-	Myricetin-3-O-rhamnoside (Myricitrin)	Flavonoids	Flavonols	C10108	-			w01	57	68	C8H16O	Cyclooctyl Alcohol	Alcohol	-	-
	Hmlp005105	C16H12O5	[M+H]+	3,7-dihydroxy-4'-methoxyflavone	Flavonoids	Flavones	-	-			D412	95	67	C10H16O	5,7-Octadien-4-one, 2,6-dimethyl-, (Z)-	Terpenoids	-	-
	MWS3136	C8H8O4	[M-H]-	4-Methoxysalicylic Acid	Phenolic acids	Phenolic acids	-	-			XMW1125	55	83	C12H24	4-Undecene, 3-methyl-, (Z)-	Hydrocarbons	-	-
	Wbmn013660	C20H32O4	[M-H]-	3,9-Dihydroxy-13(14)-labden-16,15-olide	Terpenoids	Ditepenoids	-	-			NMW0059	94	67	C5H6N2	4-Aminopyridine	Heterocyclic compound	D04127	-
	Zmhp003514	C16H12O6	[M+H]+	6,7,8-Tetrahydroxy-5-methoxyflavone	Flavonoids	Flavones	-	-			KMW0351	150	135	C9H14N2	Pyrazine, 2,3-diethyl-5-methyl-	Heterocyclic compound	-	-
	Hmyp002315	C15H10O7	[M+H]+	3,5,7,4'-Tetrahydroxy-Coumaronochromone	Others	Chromone	-	-			XMW0679	45	43	C8H16O4	AcetAldehyde, tetramer	Aldehyde	C18744	-
	MWS2069	C8H10O2	[M+H]+	2-Methoxy-4-methylphenol	Phenolic acids	Phenolic acids	-	-			KMW0389	95	110	C10H18O	endo-Borneol	Terpenoids	C01411	-
	mws0920	C15H10O7	[M-H]-	Tricetin (5,7,3',4',5'-Pentahydroxyflavone)	Flavonoids	Flavones	C10192	ko00941			D365	135	150	C8H10N2O	2-Acetyl-3-ethylpyrazine	Heterocyclic compound	-	-
	pmp000394	C26H30O13	[M+H]+	Naringenin-7-O-(2''-O-apiosyl)glucoside	Flavonoids	Flavanones	-	-			D311	109	81	C10H16O	3-p-Menthen-7-al	Aldehyde	-	-
	pmb3066	C22H26O12	[M-H]-	5-O-p-Coumaroylshikimic acid O-glucoside	Phenolic acids	Phenolic acids	-	-			WMW0065	41	67	C9H18O	(6Z)-Nonen-1-ol	Alcohol	-	-
	zjmp120216	C30H46O4	[M+H]+	11-Hydroxy-3-oxours-12-en-28-oic acid	Terpenoids	Triterpene	-	-			KMW0361	134	133	C9H10O	BenzAldehyde, 4-ethyl-	Aldehyde	-	-
	Hmjn008136	C30H46O4	[M-H]-	2,3-Dihydroxyoleana-11,13(18)-dien-28-oic acid (Camaldulenic acid)	Terpenoids	Triterpene	-	-			KMW0363	138	124	C9H14N2O	Pyrazine, 2-methoxy-3-(1-methylpropyl)-	Heterocyclic compound	-	-
	Lmcn002982	C9H10O5	[M-H]-	Methyl 3-O-Methyl Gallate	Phenolic acids	Phenolic acids	-	-			KMW0368	81	53	C7H8O2S	Ethanethioic acid, S-(2-furanylmethyl) ester	Heterocyclic compound	-	-
	Lmgn001670	C7H6O3	[M-H]-	Salicylic acid	Phenolic acids	Phenolic acids	C00805	ko00996,ko01100,ko01110,ko04075			D348	68	67	C10H18O	Cyclobutaneethanol, 1-methyl-2-(1-methylethenyl)-, cis-	Alcohol	-	-
	mws1173	C15H12O5	[M-H]-	Garbanzol	Flavonoids	Flavonols	C09751	ko00941			XMW0487	92	65	C6H6N2O2	2-Picoline, 6-nitro-	Heterocyclic compound	-	-
	MWS20182	C10H12O4	[M-H]-	Dihydroferulic Acid	Phenolic acids	Phenolic acids	-	-			XMW0499	126	57	C13H28	Undecane, 3,4-dimethyl-	Hydrocarbons	-	-
	Cmsn002383	C25H34O11	[M-H]-	(7S,8S-Threo-3',4,7,9-tetrahydroxy-3-methoxy-8-O-4'-neolignan-9'-O-rhamnoside	Lignans and Coumarins	Lignans	-	-			KMW0372	89	71	C10H20O2	Butanoic acid, hexyl ester	Ester	-	-
	pme1598	C22H24O11	[M-H]-	Hesperetin-5-O-glucoside	Flavonoids	Flavanones	-	-			KMW0374	69	41	C10H18O	4-Hexen-1-ol, 5-methyl-2-(1-methylethenyl)-, (R)-	Terpenoids	-	-
	pmn001591	C30H48O5	[M-H]-	3,19,23-Trihydroxyurs-12-en-28-oic acid (Rutundic acid)	Terpenoids	Triterpene	-	-			KMW0376	45	69	C9H20O	2-Nonanol	Alcohol	-	-
	mws0906	C16H22O8	[M-H]-	Coniferin	Phenolic acids	Phenolic acids	C00761	ko00940,ko01110			XMW1142	79	107	C10H14O	5-propan-2-ylbicyclo[3.1.0]hex-2-ene-2-carbAldehyde	Aldehyde	-	-
	pmp000573	C22H22O10	[M+H]+	Acacetin-7-O-galactoside	Flavonoids	Flavones	-	-			XMW0080	110	54	C10H18O2	3-Octen-1-ol, acetate, (Z)-	Ester	-	-
	Wafn002081	C12H14O8	[M-H]-	Dihydroxybenzoyl xyloside	Phenolic acids	Phenolic acids	-	-			KMW0379	93	106	C10H15N	Pyridine, 2-pentyl-	Heterocyclic compound	-	-
	Lmlp001436	C9H10O4	[M+H]+	Dihydrocaffeic acid	Phenolic acids	Phenolic acids	C10447	ko00350			XMW0835	105	133	C12H18	Benzene, 1-methyl-2-(1-ethylpropyl)-	Aromatics	-	-
	HJN074	C31H28O12	[M-H]-	Procyanidin A6	Tannins	Proanthocyanidins	-	-			XMW0773	45	46	C4H9NO5	Ethanol, 2-(2-hydroxyethoxy)-, 1-nitrate	Alcohol	-	-
	Lmyp003371	C7H8O2	[M+H]+	3,5-Dihydroxytoluene	Phenolic acids	Phenolic acids	C00727	-			WMW0145	57	71	C13H28	Undecane, 4,6-dimethyl-	Hydrocarbons	-	-
	MWS2099	C8H8O2	[M+H]+	4-Methylbenzoic acid	Phenolic acids	Phenolic acids	C01454	ko01100			XMW0122	83	55	C10H18O	Cyclohexanol, 2-methyl-3-(1-methylethenyl)-, (1.alpha.,2.alpha.,3.alpha.)-	Alcohol	-	-
	Zmdn002400	C21H24O11	[M-H]-	Epicatechin-3'-O-β-D-glucopyranoside*	Flavonoids	Flavanols	-	-			XMW1079	71	41	C11H22O2	Butanoic acid, 1-methylhexyl ester	Ester	-	-
	pma6640	C22H22O12	[M+H]+	3'-O-Methyltricetin-7-O-glucoside	Flavonoids	Flavones	-	-			KMW0388	119	91	C10H16O	Carveol	Terpenoids	-	-
	mws0014	C10H10O4	[M-H]-	Ferulic acid	Phenolic acids	Phenolic acids	C01494	ko00940,ko01100,ko01110			KMW0406	57	71	C12H26	Dodecane	Hydrocarbons	C08374	-
	MWSmce229	C9H10O4	[M+H]+	3,4-Dimethoxybenzoic acid; Veratric acid	Phenolic acids	Phenolic acids	-	-			w31	67	82	C10H18O2	Butanoic acid, 4-hexenyl ester, (Z)-	Ester	-	-
	Hmmn002544	C16H20O9	[M-H]-	Ferulic acid-4-O-glucoside	Phenolic acids	Phenolic acids	-	-			XMW0124	117	89	C8H7N	m-Aminophenylacetylene	Amine	-	-
	pma6218	C21H22O9	[M+H]+	O-MethylNaringenin-8-C-arabinoside	Flavonoids	Flavanones	-	-			NMW0082	84	83	C10H16O	(-)-trans-Isopiperitenol	Terpenoids	C01123	ko00902,ko01110
	pme1651	C10H9NO2	[M+H]+	Indole-3-acetic acid (IAA)	Alkaloids	Plumerane	C00954	ko00380,ko01100,ko04075			D203	103	47	C11H22O2	cis-4-Hepten-1-al diethyl acetal	Aldehyde	-	-
	Zmhn002334	C16H20O9	[M-H]-	6-O-Feruloyl-β-D-glucose	Phenolic acids	Phenolic acids	-	-			XMW0217	41	55	C10H18O	cis-7-Decen-1-al	Aldehyde	-	-
	HX1223	C15H24O	[M+H]+	Germacra-1(10),4,7(11)-trien-9α-ol	Terpenoids	Monoterpenoids	-	-			NMW0084	79	91	C10H16O	(-)-Myrtenol	Terpenoids	-	-
	pme3200	C2H7N3	[M+H]+	1-Methylguanidine	Alkaloids	Alkaloids	C02294	-			XMW0450	122	137	C8H11NO	Ethanone, 1-(2,4-dimethyl-1H-pyrrol-3-yl)-	Heterocyclic compound	-	-
	pmn001459	C23H32O15	[M-H]-	Sibiricose A6	Phenolic acids	Phenolic acids	-	-			D287	84	152	C10H16O	Cyclopentanone, 2-(3-methyl-2-buten-1-yl)-	Ketone	-	-
	Lchp000218	C11H12O4	[M+H]+	(R)-3-ethyl-7-hydroxy-6-methoxyphthalide	Others	Others	-	-			XMW1379	121	41	C12H20	Cyclooctane, 1,5-dimethyl-2,6-bis(methylene)-	Hydrocarbons	-	-
	mws1203	C8H8O	[M+H]+	Phenylacetaldehyde	Phenolic acids	Phenolic acids	C00601	ko00360,ko01100			XMW0213	70	71	C11H22O2	Isopentyl hexanoate	Ester	-	-
	Hmbn004734	C29H44O4	[M-H]-	3,23-Dihydroxy-30-noroleana-12,20(29)-dien-28-oic acid (30-Norhederagenin)	Terpenoids	Triterpene	-	-			XMW1136	55	93	C10H18O2	Lilac Alcohol C	Alcohol	-	-
	Hmbn002692	C22H30O14	[M-H]-	6'-O-Feruloyl-D-sucrose	Phenolic acids	Phenolic acids	-	-			NMW0091	82	83	C8H15NO	8-Azabicyclo[3.2.1]octan-3-ol, 8-methyl-, endo-	Heterocyclic compound	C00729	ko00960,ko01100,ko01110
	Wagp005813	C25H28O12	[M+H]+	5-Hydroxy-7,8,2',3'-Tetramethoxyflavone 5-Glucoside	Flavonoids	Flavones	-	-			KMW0411	93	41	C11H18O2	1,6-Octadien-3-ol, 3,7-dimethyl-, formate	Ester	-	-
	Hmsp004125	C16H14O6	[M+H]+	3'-Deoxy-4-O-methylsappanol	Others	Alcohol compounds	-	-			XMW0238	85	57	C13H28	Undecane, 4,4-dimethyl-	Hydrocarbons	-	-
	Lmzn001875	C33H42O19	[M-H]-	Naringenin-7-O-Rutinoside-4'-O-glucoside	Flavonoids	Flavanones	-	-			KMW0421	120	92	C8H8O3	Methyl salicylate	Ester	C12305	-
	Lmmn002260	C27H36O12	[M-H]-	5'-Methoxyisolariciresinol-9'-O-glucoside	Lignans and Coumarins	Lignans	-	-			XMW0762	60	44	C2H5N3O2	Imidodicarbonic diamide	Nitrogen compounds	C06555	ko01100
	MW0148485	C35H44N2O9	[M+H]+	Isorescinnamine, dihydro-	Alkaloids	Alkaloids	-	-			XMW1083	71	68	C10H20O2	7-Octene-2,6-diol, 2,6-dimethyl-	Alcohol	-	-
	mws4183	C20H18O11	[M-H]-	Quercetin-3-O-arabinoside	Flavonoids	Flavonols	-	-			XMW1464	91	92	C11H16O	Benzene, (butoxymethyl)-	Ether	-	-
	Lcsp000206	C17H20N2O6S	[M+H]+	N-methoxy-indole-3-acetonitrile-2-S-β-Dglucopyranoside	Alkaloids	Plumerane	-	-			XMW0935	135	150	C10H14O	(E)-2,6-Dimethylocta-2,5,7-trien-4-one	Ketone	-	-
	mws0097	C20H22O6	[M-H]-	Pinoresinol	Lignans and Coumarins	Lignans	C05366	ko00999,ko01100,ko01110			D359	136	135	C10H16N2	Pyrazine, 2,3-dimethyl-5-(1-methylpropyl)-	Heterocyclic compound	-	-
	Hmlp002821	C21H18O14	[M+H]+	Myricetin-3-O-glucuronide	Flavonoids	Flavonols	-	-			NMW0008	59	114	C8H14O4	Hexanedioic acid, dimethyl ester	Ester	C14570	-
	MWSslk108	C9H17NO4	[M+H]+	O-Acetyl-L-carnitine	Alkaloids	Alkaloids	-	-			w36	99	71	C8H14O2	n-Caproic acid vinyl ester	Ester	-	-
	Zmhn001793	C15H18O9	[M-H]-	6-O-Caffeoyl-D-glucose*	Phenolic acids	Phenolic acids	-	-			D85	85	103	C11H22O2	Butanoic acid, 3-methyl-, hexyl ester	Ester	-	-
	mws1002	C17H14O8	[M-H]-	Syringetin	Flavonoids	Flavonols	C11620	ko00944,ko01110			D248	98	89	C11H22O2	Propanoic acid, 2-methyl-, heptyl ester	Ester	-	-
	mws0061	C21H20O12	[M-H]-	Quercetin-3-O-galactoside (Hyperin)	Flavonoids	Flavonols	C10073	-			KMW0431	119	134	C8H10N2	5H-5-Methyl-6,7-dihydrocyclopentapyrazine	Heterocyclic compound	-	-
	mws0836	C30H26O12	[M-H]-	Procyanidin B1	Tannins	Proanthocyanidins	-	-			XMW0109	140	71	C13H28	Dodecane, 4-methyl-	Hydrocarbons	-	-
	HJN069	C30H24O12	[M-H]-	Tetrahydroxyflavan-(4α-8-epicatechin)	Flavonoids	Flavanols	-	-			KMW0413	82	54	C10H14O	(-)-Carvone	Terpenoids	C01767	ko00902,ko00903,ko01110
	HJN051	C28H32O16	[M-H]-	Tamarixetin-3-O-rutinoside	Flavonoids	Flavonols	-	-			XMW0776	105	77	C10H10O2	Benzoic acid, 2-propenyl ester	Ester	-	-
	Lmmn001643	C9H8O3	[M-H]-	2-Hydroxycinnamic acid*	Phenolic acids	Phenolic acids	C01772	ko00360,ko00999,ko01100,ko01110			XMW1444	110	95	C10H16O	Carvenone	Terpenoids	-	-
	Lhdp102526	C30H48O4	[M+H]+	19-Hydroxyursolic acid	Terpenoids	Triterpene	-	-			XMW1141	137	66	C7H7NO2	1H-Pyrrole-2,5-dione, 3-ethenyl-4-methyl-	Heterocyclic compound	-	-
	Lakn002075	C18H24O12	[M-H]-	4-Hydroxybenzoic acid glucosyl xyloside	Phenolic acids	Phenolic acids	-	-			XMW0537	133	134	C9H10O	1H-Inden-5-ol, 2,3-dihydro-	Phenol	-	-
	Li512111	C24H24O13	[M-H]-	Isorhamnetin-3-O-(6''-acetylglucoside)	Flavonoids	Flavonols	-	-			NMW0110	79	52	C6H6N2O	Picolinamide	Heterocyclic compound	C01950	-
	Lbhp011920	C22H28O14	[M+H]+	Scopoletin 7-O-β-D-Sophoroside	Lignans and Coumarins	Coumarins	-	-			XMW1330	57	71	C13H28	Dodecane, 3-methyl-	Hydrocarbons	-	-
	pmp000261	C14H18O10	[M+H]+	Methyl 6-O-galloyl-glucoside	Phenolic acids	Phenolic acids	-	-			KMW0458	136	121	C12H20O2	p-Menth-8-en-3-ol, acetate	Ester	-	-
	Lhhp120823	C11H12O3	[M+H]+	Eugenyl formate	Others	Others	-	-			XMW0179	57	71	C15H32	Dodecane, 2,6,11-trimethyl-	Hydrocarbons	-	-
	Lafp002342	C11H14O6	[M+H]+	2,3-Dihydroxy-1-(4-hydroxy-3,5-dimethoxyphenyl)propan-1-one	Phenolic acids	Phenolic acids	-	-			NMW0112	135	107	C10H14O	Phenol, 2-(1,1-dimethylethyl)-	Phenol	-	-
	Ymjm000099	C30H44O3	[M+H]+	3-Oxooleana-11,13(18)-dien-28-oic acid	Terpenoids	Triterpene	-	-			KMW0462	105	122	C7H6O2	Benzoic acid	Acid	C00539	-
	mws0885	C7H6O4	[M-H]-	2,4-Dihydroxybenzoic acid	Phenolic acids	Phenolic acids	-	-			D422	69	55	C11H24O	Undecanol-5	Alcohol	-	-
	Lmrn003000	C9H10O3	[M-H]-	2-Hydroxy-3-phenylpropanoic acid	Phenolic acids	Phenolic acids	C05607	ko00360,ko00960,ko01100,ko01110			XMW0364	83	55	C11H24O	6-Undecanol	Alcohol	-	-
	Sacn002893	C17H24O11	[M-H]-	10-acetylmonomelittoside	Phenolic acids	Phenolic acids	-	-			XMW0098	134	133	C8H6O2	1,4-BenzenedicarboxAldehyde	Aldehyde	-	-
	Lmyp003408	C13H18O7	[M+H]+	Orcinol glucoside	Phenolic acids	Phenolic acids	-	-			XMW0110	57	71	C14H30	Dodecane, 4,6-dimethyl-	Hydrocarbons	-	-
	pmb2947	C45H38O18	[M-H]-	Catechin-catechin-catechin	Flavonoids	Flavanols	-	-			XMW1063	136	54	C4H4N6	4,4'-Bitriazolyl	Heterocyclic compound	-	-
	zjbp110804	C20H20O6	[M+H]+	6,7-dimethoxy-2-[2-(4'-hydroxy-3'-methoxyphenyl)ethyl]chromone	Others	Chromone	-	-			D170	108	107	C11H14O2	p-Tolyl isobutyrate	Ester	-	-
	pmb0764	C6H9NOS	[M+H]+	4-Methyl-5-thiazoleethanol	Others	Others	C04294	ko00730,ko01100,ko01240			XMW0614	88	101	C11H22O2	Nonanoic acid, ethyl ester	Ester	-	-
	MEDN0689	C6H4O5	[M-H]-	2,5-Furandicarboxylic acid	Others	Lactones	C20450	-			WMW0077	81	43	C13H24	1-Tridecyne	Hydrocarbons	-	-
	Hmln003529	C18H26O10	[M-H]-	Benzyl β-primeveroside	Phenolic acids	Phenolic acids	-	-			NMW0121	135	150	C10H14O	Phenol, 2-methyl-5-(1-methylethyl)-	Terpenoids	C09840	-
	mws0047	C27H30O14	[M+H]+	Apigenin-7-O-neohesperidoside (Rhoifolin)	Flavonoids	Flavones	C12627	ko00944			KMW0478	41	69	C15H24	cis-.beta.-Farnesene	Terpenoids	-	-
	pmn001700	C30H48O3	[M-H]-	24,30-Dihydroxy-12(13)-ene-lupeol	Terpenoids	Triterpene	-	-			KMW0488	57	71	C13H28	Tridecane	Hydrocarbons	C13834	-
	mws1013	C9H6O4	[M-H]-	Esculetin (6,7-Dihydroxycoumarin)	Lignans and Coumarins	Coumarins	C09263	ko00999,ko01110			D145	91	108	C11H14O2	Propanoic acid, 2-methyl-, phenylmethyl ester	Ester	-	-
	Wafn003834	C21H36O11	[M-H]-	Hydroxygeranyl 6-O-xylopyranosyl-glucopyranoside	Others	Others	-	-			XMW1439	91	119	C9H11NO2	Benzene, (1-nitropropyl)-	Aromatics	-	-
	Lmhn002051	C12H12O8	[M-H]-	Vnilloylmalic acid	Phenolic acids	Phenolic acids	-	-			XMW1252	108	93	C10H14O	2(1H)-Naphthalenone, 3,4,5,6,7,8-hexahydro-	Ketone	-	-
	Lmpp003465	C21H20O13	[M+H]+	Myricetin-3-O-β-D-glucoside*	Flavonoids	Flavonols	-	-			KMW0486	122	135	C11H18N2	Pyrazine, 2,5-dimethyl-3-(3-methylbutyl)-	Heterocyclic compound	-	-
	pmf0314	C20H34O	[M-H]-	cis-Abienol	Terpenoids	Ditepenoids	-	-			NMW0127	69	41	C10H18O2	6-Octenoic Acid, 3,7-dimethyl-	Acid	C16462	ko01110
	Lmmp002080	C11H16N2O	[M+H]+	N-(4-Aminobutyl)benzamide	Alkaloids	Alkaloids	-	-			NMW0130	138	137	C7H6O3	1,3-Benzodioxol-5-ol	Heterocyclic compound	C10832	-
	Wayn004064	C21H16O14	[M-H]-	3'-O-Methylellagic acid-4-O-glucuronide	Tannins	Tannin	-	-			XMW0209	79	91	C10H16O	1,4-Cyclohexadiene-1-methanol, 4-(1-methylethyl)-	Alcohol	-	-
	MA10014775	C6H6O2	[M-H]-	Hydroquinone	Phenolic acids	Phenolic acids	C00530	ko00350,ko01100			XMW1323	120	91	C9H8O2	2(3H)-Benzofuranone, 3-methyl-	Heterocyclic compound	-	-
	MWS1830	C9H10O3	[M+H]+	Ethylsalicylate	Phenolic acids	Phenolic acids	-	-			KMW0501	136	121	C12H20O2	Dihydrocarvyl acetate	Terpenoids	-	-
	mws0048	C21H20O10	[M-H]-	Apigenin-8-C-Glucoside (Vitexin)*	Flavonoids	Flavones	C01460	ko00941,ko00944			XMW1247	105	161	C13H20	Cyclohexene, 6-(2-butenylidene)-1,5,5-trimethyl-, (E,Z)-	Hydrocarbons	-	-
	Walp003030	C22H28O14	[M+H]+	Isofraxidin 7-O-Apiosylglucoside	Lignans and Coumarins	Coumarins	-	-			NMW0006	107	150	C10H14O	2-Cyclohexen-1-one, 3-methyl-6-(1-methylethylidene)-	Terpenoids	C01951	-
	Hmbp002498	C21H26O13	[M+H]+	Scopoletin-7-O-xylosyl(1→6)glucoside	Lignans and Coumarins	Coumarins	-	-			KMW0511	105	123	C11H14O2	Butyl benzoate	Ester	-	-
	pmp001229	C12H16O3	[M+H]+	Senkyunolide K	Others	Lactones	-	-			XMW0954	109	67	C10H16O2	Cyclopropanecarboxylic Acid, 2,2-dimethyl-3-(2-methyl-1-propenyl)-, (1R-trans)-	Terpenoids	C09842	-
	Lmcp003402	C22H22O12	[M+H]+	Tamarixetin-3-O-glucoside (Tamarixin)	Flavonoids	Flavonols	-	-			NMW0144	69	41	C10H16O2	Neric Acid	Terpenoids	-	-
	Hmcp002207	C22H22O12	[M+H]+	Isorhamnetin-7-O-glucoside (Brassicin)*	Flavonoids	Flavonols	-	-			KMW0512	161	105	C15H24	.alpha.-Cubebene	Terpenoids	C09647	-
	mws1012	C9H6O2	[M+H]+	Coumarin	Lignans and Coumarins	Coumarins	C05851	ko00999,ko01110			D436	180	121	C10H12O3	Methyl p-tolyloxyacetate	Ester	-	-
	pmb0496	C15H22N4O3	[M+H]+	N-Feruloylagmatine	Alkaloids	Phenolamine	C18325	ko00330,ko01100			KMW0513	70	41	C11H20O	2-Undecenal	Aldehyde	-	-
	NK10246260	C9H7NO2	[M+H]+	2,4-Dihydroxyquinoline	Alkaloids	Quinoline alkaloids	C16716	ko00996			KMW0516	136	121	C12H20O2	.alpha.-Terpinyl acetate	Ester	-	-
	pmp000441	C30H46O4	[M+H]+	3-Hydroxy-11-oxours-12-en-28-oic acid (11-Keto-ursolic acid)	Terpenoids	Triterpene	-	-			NMW0151	79	123	C10H14O2	Bicyclo[3.1.1]hept-2-ene-2-carboxylic acid, 6,6-dimethyl-	Terpenoids	C11940	ko00903
	pmb0717	C27H26O11	[M+H]+	Tricin-5-O-guaiacylglycerol	Flavonoids	Flavones	-	-			w18	71	67	C10H18O2	2,7-Octadiene-1,6-diol, 2,6-dimethyl-, (Z)-	Alcohol	-	-
	Lmhn004756	C23H20O10	[M-H]-	Cinnamoylferuloyltartaric acid	Phenolic acids	Phenolic acids	-	-			KMW0540	164	103	C10H12O2	Eugenol	Phenol	C10453	ko00940
	Lmmp003767	C21H18O12	[M+H]+	Kaempferol-7-O-glucuronide	Flavonoids	Flavonols	-	-			KMW0517	41	70	C11H20O	2-Undecenal, E-	Aldehyde	-	-
	Latp003004	C19H22O9	[M+H]+	2-Methyl-5-acetonyl-7-hydroxychromone glucoside	Others	Chromone	-	-			NMW0158	77	106	C7H7NO3	Benzene, 1-methoxy-2-nitro-	Aromatics	C19270	-
	Zasn010433	C20H36O2	[M-H]-	9,12-Octadecadienoic acid,ethyl ester	Others	Others	-	-			KMW0523	55	69	C11H24O	1-Undecanol	Alcohol	-	-
	Wahp005277	C34H37N3O9	[M+H]+	Tricaffeoyl Spermidine	Alkaloids	Phenolamine	C18070	ko00940,ko01110			WMW0217	41	55	C12H22O	2-Octenal, 2-butyl-	Alcohol	-	-
	Zaxn005611	C21H32O2	[M-H]-	Methyl abieta	Terpenoids	Ditepenoids	-	-			XMW0617	71	56	C12H24O3	Propanoic acid, 2-methyl-, 3-hydroxy-2,2,4-trimethylpentyl ester	Ester	-	-
	Cmsn002067	C25H32O10	[M-H]-	7S,8R-threo-3',9,9'-trihydroxy-3-methoxy-4',7-epoxy-neolignan-4-O-rhamnoside	Lignans and Coumarins	Lignans	-	-			NMW0166	154	153	C12H10	Biphenyl	Aromatics	C06588	ko01100
	mws0028	C8H8O4	[M-H]-	Vanillic acid	Phenolic acids	Phenolic acids	C06672	-			w44	71	41	C11H20O4	Butanoic acid, 2-butoxy-1-methyl-2-oxoethyl ester	Ester	-	-
	Lssp210344	C26H42O10	[M+H]+	Craiobioside B	Others	Others	-	-			XMW1412	119	93	C15H24	1H-3a,7-Methanoazulene, 2,3,4,7,8,8a-hexahydro-3,6,8,8-tetramethyl-, (3R,3aS,7S,8aR)-	Terpenoids	-	-
	pmn001421	C16H18O8	[M-H]-	3-O-p-Coumaroylquinic acid	Phenolic acids	Phenolic acids	-	-			XMW0856	105	77	C10H12O2	1-Butanone, 2-hydroxy-1-phenyl-	Ketone	-	-
	Hagn002504	C19H16O7	[M-H]-	5,7,5'-Trimethoxy-3',4'-methylenedioxyflavonoid	Flavonoids	Flavones	-	-			XMW0520	58	104	CH4N4O2	Nitroguanidine	Nitrogen compounds	-	-
	pme2122	C5H9N3	[M+H]+	Histamine	Alkaloids	Alkaloids	C00388	ko00340,ko01100,ko01110			XMW0107	120	91	C8H10O2	1,2-Benzenedimethanol	Alcohol	-	-
	Lssp210350	C26H38O8	[M+H]+	Pierisfomoside C	Others	Others	-	-			XMW0701	145	131	C10H12N2	1H-Pyrrolo[2,3-b]pyridine, 2-(1-methylethyl)-	Heterocyclic compound	-	-
	pma6298	C5H5NO	[M+H]+	3-Hydroxypyridine	Alkaloids	Pyridine alkaloids	-	-			XMW0728	121	93	C12H16O	Benzenemethanol, 4-methyl-.alpha.-(1-methyl-2-propenyl)-, (R*,R*)-	Alcohol	-	-
	MWSslk065	C10H12O4	[M+H]+	Orsellinic acid ethyl ester	Phenolic acids	Phenolic acids	-	-			WMW0010	81	93	C15H24	beta-Elemen	Terpenoids	C17094	-
	Li512114	C31H50O4	[M-H]-	2,3-Dihydroxyurs-12-en-28-oic acid methyl ester (Corosolic acid methyl ester)	Terpenoids	Triterpene	-	-			XMW0743	105	161	C15H24	(-)-Aristolene	Terpenoids	-	-
	Lmjp001367	C26H29O15+	[M]+	Cyanidin-3-O-(2''-O-xylosyl)galactoside	Flavonoids	Anthocyanidins	-	-			XMW0744	69	70	C12H20O	2,6-Dodecadien-1-al	Aldehyde	-	-
	Wmyn000216	C14H18O10	[M-H]-	methyl 6-O-galloyl-β-D-gluco-pyranosid	Phenolic acids	Phenolic acids	-	-			KMW0554	121	93	C13H20O	.alpha.-Ionone	Terpenoids	-	-
	Walp002129	C16H20O10	[M+H]+	4-Acetoxy-3-Methoxybenzoic Acid glucoside	Phenolic acids	Phenolic acids	-	-			NMW0183	95	77	C7H8O2	Benzenemethanol, 4-hydroxy-	Alcohol	C17467	-
	pmp000439	C30H44O3	[M+H]+	3-Hydroxyurs-5(6),12,18(19)-trien-28-oic acid (Uncargenin B)	Terpenoids	Triterpene	-	-			D344	81	41	C11H18O	(E,E)-2,4-Undecadienal	Aldehyde	-	-
	Cmzp002600	C17H26O11	[M+H]+	Dihydromonotropein methyl ester	Terpenoids	Monoterpenoids	-	-			XMW0468	93	41	C15H24	Bicyclo[3.1.1]hept-2-ene, 2,6-dimethyl-6-(4-methyl-3-pentenyl)-	Terpenoids	C17088	-
	pmp000263	C30H46O3	[M+H]+	3-Hydroxyurs-12,19-dien-28-oic acid (Sanguisorbigenin)	Terpenoids	Triterpene	-	-			XMW0380	161	41	C15H24	1H-Cyclopropa[a]naphthalene, 1a,2,3,5,6,7,7a,7b-octahydro-1,1,7,7a-tetramethyl-, [1aR-(1a.alpha.,7.alpha.,7a.alpha.,7b.alpha.)]-	Terpenoids	-	-
	MWSmce363	C8H8O3	[M-H]-	2,5-Dihydroxyacetophenone	Phenolic acids	Phenolic acids	-	-			NMW0188	147	148	C9H8O2	2-Propenoic Acid, 3-phenyl-	Acid	C00423	ko00130,ko00360,ko00940,ko00996,ko00999,ko01100,ko01110
	pmb2586	C30H26O13	[M-H]-	Gallocatechin-(4α→8)-catechin	Flavonoids	Flavanols	-	-			WMW0012	161	105	C15H24	(+)-epi-Bicyclosesquiphellandrene	Terpenoids	-	-
	Wcfn002460	C10H12O5	[M-H]-	2,3-Dihydroxy-1-(4'-hydroxy-3'-methoxyphenyl)-propan-1-one	Others	Others	-	-			XMW0802	148	147	C8H8N2O	2-Hydroxymethylbenzimidazole	Heterocyclic compound	-	-
	MW0134588	C10H9O5-	[M-H]-	5-Hydroxyferulate	Others	Lactones	-	-			XMW0761	161	119	C9H7NO2	2,4-Quinolinediol	Heterocyclic compound	C16716	ko00996
	Lmnp003080	C26H28O14	[M+H]+	Hispidulin-8-C-(2''-O-xylosyl)xyloside	Flavonoids	Flavones	-	-			NMW0196	129	138	C10H18O4	Octanedioic acid, dimethyl ester	Ester	C17803	-
	mws1073	C27H30O15	[M+H]+	Apigenin-6,8-di-C-glucoside (Vicenin-2)	Flavonoids	Flavones	C10195	-			XMW1490	162	161	C10H10O2	3-MethoxycinnamAldehyde	Aldehyde	-	-
	pmb0508	C14H20N4O2	[M+H]+	p-Coumaroylagmatine	Alkaloids	Phenolamine	C04498	ko00330,ko01100			XMW0198	95	138	C13H22O	3-Buten-2-ol, 4-(2,6,6-trimethyl-2-cyclohexen-1-yl)-, (3E)-	Alcohol	-	-
	MWSmce284	C8H10O3	[M+H]+	3,4-Dimethoxyphenol	Phenolic acids	Phenolic acids	-	-			KMW0566	189	133	C15H24	(4aR-trans)-decahydro-4a-methyl-1-methylene-7-(1-methylethylidene)-Naphthalene	Terpenoids	C21707	-
	Lmyn002435	C19H28O10	[M-H]-	Hydrangeifolin I	Phenolic acids	Phenolic acids	-	-			XMW0212	151	95	C8H9NO2	1,4 Benzodioxan-6-amine	Heterocyclic compound	-	-
	pmn001511	C13H18O7	[M-H]-	3-Hydroxy-5-Methylphenol-1-O-Glucoside	Phenolic acids	Phenolic acids	-	-			WMW0095	109	69	C13H24O	5,9-Undecadien-2-ol, 6,10-dimethyl-	Alcohol	-	-
	Zmdn001863	C18H14O6	[M-H]-	2-(7-Dihydroxyl)-benzofuranyl-ferulic acid	Phenolic acids	Phenolic acids	-	-			XMW0948	105	204	C15H24	Valerena-4,7(11)-diene	Terpenoids	C20480	-
	Xmgp006913	C20H20O5	[M+H]+	2,4,2',4'-tetrahydroxy-3'-prenylchalcone	Flavonoids	Chalcones	-	-			XMW0045	119	121	C15H24	(1R,4R,4aS,8aR)-4,7-Dimethyl-1-(prop-1-en-2-yl)-1,2,3,4,4a,5,6,8a-octahydronaphthalene	Terpenoids	-	-
	Zbsp003145	C15H14O6	[M+H]+	Leucopelargonidin; 3,4,5,7,4'-Pentahydroxyflavan	Others	Others	-	-			XMW0982	105	106	C15H22O	Benzene, [1-[[1-(1-methylethyl)-3-butenyl]oxy]ethyl]-, [S-(R*,R*)]-	Aromatics	-	-
	pmb2999	C22H22O11	[M-H]-	Chrysoeriol-5-O-glucoside	Flavonoids	Flavones	-	-			NMW0204	152	108	C4H8O2S2	trans-O-Dithiane-4,5-diol	Heterocyclic compound	-	-
	Lmzn001894	C21H18O12	[M-H]-	Kaempferol-3-O-glucuronide	Flavonoids	Flavonols	-	-			KMW0571	56	41	C14H28O2	Butyl caprate	Ester	-	-
	Yshs000048	C30H46O4	[M+H]+	6-Hydroxy-lupane-20(29)-en-3-one-28-oic acid	Terpenoids	Triterpene	-	-			WMW0003	107	161	C15H24	Eremophilene	Terpenoids	-	-
	Lssp210081	C30H26O12	[M+H]+	Procyanidin B5	Tannins	Proanthocyanidins	-	-			XMW0987	131	119	C15H22	Eudesma-2,4,11-triene	Terpenoids	-	-
	Smlp002277	C21H21O11+	[M]+	Petunidin-3-O-arabinoside	Flavonoids	Anthocyanidins	-	-			XMW0097	93	41	C14H22	1,5-Cycloundecadiene, 8,8-dimethyl-9-methylene-	Hydrocarbons	-	-
	mws0052	C21H18O11	[M+H]+	Baicalin	Flavonoids	Flavones	C10025	-			KMW0585	81	95	C14H26O2	Citronellyl isobutyrate	Ester	-	-
	Qahn003953	C12H22O6	[M-H]-	Erigeside B	Others	Others	-	-			XMW1091	85	69	C10H20O3	1-Pentanol, 5-[(tetrahydro-2H-pyran-2-yl)oxy]-	Heterocyclic compound	-	-
	MWSmce001	C9H8O4	[M+H]+	5-Acetylsalicylic acid	Phenolic acids	Phenolic acids	-	-			D246	69	93	C14H24O2	Propanoic acid, 2-methyl-, 3,7-dimethyl-2,6-octadienyl ester, (Z)-	Ester	-	-
	Lmtn003598	C18H24O8	[M-H]-	3-Prenyl-4-O-glucosyloxy-4-hydroxybenzoic acid	Phenolic acids	Phenolic acids	-	-			D158	115	71	C12H16O3	2-Phenoxyethyl isobutyrate	Ester	-	-
	Zmhn002227	C17H22O10	[M-H]-	4-O-Glucosyl-sinapate	Phenolic acids	Phenolic acids	C02919	-			WMW0007	107	93	C15H24	[1S-(1.alpha.,7.alpha.,8a.beta.)]-1,2,3,5,6,7,8,8a-octahydro-1,4-dimethyl-7-(1-methylethenyl)-Azulene	Terpenoids	C20174	-
	Lhzp102808	C20H18O6	[M+H]+	Sesamin	Lignans and Coumarins	Lignans	C10882	-			XMW0817	69	93	C15H24	(1S,5S,6R)-6-Methyl-2-methylene-6-(4-methylpent-3-en-1-yl)bicyclo[3.1.1]heptane	Terpenoids	-	-
	Lmqn000859	C15H20O9	[M-H]-	4-O-Glucosyl-2-hydroxy-6-methoxyacetophenone	Phenolic acids	Phenolic acids	-	-			D328	134	91	C15H22	(5R,10R)-10-Methyl-6-methylene-2-(propan-2-ylidene)spiro[4.5]dec-7-ene	Terpenoids	-	-
	Lmbn001181	C22H28O15	[M-H]-	Fraxetin-7,8-di-O-glucoside	Lignans and Coumarins	Coumarins	-	-			KMW0602	57	71	C15H32	Pentadecane	Hydrocarbons	C08388	-
	Lmhn002895	C23H20O12	[M-H]-	Feruloylcaffeoyltartaric acid	Phenolic acids	Phenolic acids	-	-			XMW1413	192	64	S6	Hexathiane	Sulfur compounds	-	-
	Ymjm000101	C30H44O4	[M+H]+	6-Hydroxy-3-oxooleana-11,13(18)-dien-28-oic acid	Terpenoids	Triterpene	-	-			XMW0700	189	133	C15H24	4a,8-Dimethyl-2-(prop-1-en-2-yl)-1,2,3,4,4a,5,6,7-octahydronaphthalene	Terpenoids	-	-
	pmb0639	C33H40O20	[M+H]+	Apigenin-8-C-glucoside-7-O-Sophoroside	Flavonoids	Flavones	-	-			D339	93	41	C15H24	cis-.alpha.-Bisabolene	Terpenoids	-	-
	Latp003876	C19H24O9	[M+H]+	2-Methyl-5-(2'-hydroxypropyl)-7-hydroxy-chromone-2'-O-β-D-glucopyranoside	Others	Chromone	-	-			XMW0812	105	91	C15H24	Benzene, (1-methyl-1-propylpentyl)-	Aromatics	-	-
	Lmdp002969	C21H20O13	[M+H]+	Myricetin-3-O-galactoside*	Flavonoids	Flavonols	-	-			D338	119	204	C15H24	1-methyl-4-(1,2,2-trimethylcyclopentyl)cyclohexa-1,3-diene	Terpenoids	-	-
	MWSslk064	C10H10O5	[M+H]+	Dimethyl 4-Hydroxyisophthalate	Phenolic acids	Phenolic acids	-	-			XMW0967	121	136	C15H24	(1R,5S)-1,8-Dimethyl-4-(propan-2-ylidene)spiro[4.5]dec-7-ene	Terpenoids	-	-
	MW0134161	C10H8O4	[M+H]+	5,7-Dihydroxy-4-methylcoumarin	Lignans and Coumarins	Coumarins	-	-			NMW0229	144	115	C10H8O	2-Naphthalenol	Phenol	C11713	-
	Lmmn003663	C14H18O9	[M-H]-	5-Glucosyloxy-2-Hydroxybenzoic acid methyl ester	Phenolic acids	Phenolic acids	-	-			WMW0212	121	149	C11H14O3	Benzoic acid, 4-ethoxy-, ethyl ester	Ester	-	-
	Lmsn002887	C14H16O8	[M-H]-	1-O-Caffeoyl-β-D-xylose	Phenolic acids	Phenolic acids	-	-			XMW1364	135	93	C15H26	7-Octylidenebicyclo[4.1.0]heptane	Terpenoids	-	-
	MW0127814	C26H28O14	[M+H]+	Isovitexin 2''-O-arabinoside	Flavonoids	Flavones	-	-			D391	41	47	C9H20S2	1,9-Nonanedithiol	Sulfur compounds	-	-
	Lmhn003074	C14H14O8	[M-H]-	Feruloylmalic acid	Phenolic acids	Phenolic acids	-	-			WMW0052	93	107	C15H24	(E)-1-Methyl-4-(6-methylhept-5-en-2-ylidene)cyclohex-1-ene	Terpenoids	C19748	ko00909
	Jmwn002620	C15H18O9	[M-H]-	Vanillic Acid-4-O-Glucuronide	Phenolic acids	Phenolic acids	-	-			KMW0630	69	41	C15H26O	1,6,10-Dodecatrien-3-ol, 3,7,11-trimethyl-, (E)-	Terpenoids	-	-
	Lssp210342	C25H38O10	[M+H]+	Pieristoxin K	Terpenoids	Ditepenoids	-	-			XMW0247	132	131	C15H22	Benzene, 1-methyl-4-(1,2,2-trimethylcyclopentyl)-, (R)-	Terpenoids	-	-
	pme3083	C8H7NO3	[M-H]-	2-(Formylamino)benzoic acid	Phenolic acids	Phenolic acids	C05653	ko00380,ko01100			KMW0622	69	41	C15H24	Cyclohexene, 3-(1,5-dimethyl-4-hexenyl)-6-methylene-, [S-(R*,S*)]-	Terpenoids	C16776	-
	mws0917	C17H14O7	[M-H]-	3,7-Di-O-methylquercetin	Flavonoids	Flavonols	C01265	ko00944,ko01110			XMW0841	161	204	C13H16O2	1-Penten-3-one, 1-(4-methoxyphenyl)-4-methyl-	Ketone	-	-
	Lmzn106829	C30H46O3	[M-H]-	3-Oxolup-20(29)-en-28-oic acid (Betulonic acid)	Terpenoids	Triterpene	-	-			XMW1417	82	67	C14H26O2	Octanoic acid, 3-hexenyl ester, (Z)-	Ester	-	-
	Zmzp006646	C16H12O7	[M+H]+	Capillarisin	Others	Chromone	C08999	-			XMW0741	165	150	C11H12O4	1,3-Benzodioxole, 2-acetyl-4-methoxy-2-methyl-	Heterocyclic compound	-	-
	mws1434	C21H20O10	[M-H]-	Apigenin-6-C-glucoside (Isovitexin)*	Flavonoids	Flavones	C01714	ko00944			NMW0252	122	94	C15H18O2	(5R,6R)-3,6-Dimethyl-5-(prop-1-en-2-yl)-6-vinyl-6,7-dihydrobenzofuran-4(5H)-one	Terpenoids	C16943	-
	HJN090	C21H22O10	[M-H]-	Butin-7-O-glucoside	Flavonoids	Flavanones	-	-			XMW0550	148	41	C7H8N4	N-Cyanomethyl-2-cyanimino-pyrrolidine	Heterocyclic compound	-	-
	Zmpn003044	C9H6O3	[M-H]-	7-Hydroxycoumarin;Umbelliferone	Lignans and Coumarins	Coumarins	C09315	ko00999,ko01110			XMW0060	157	185	C15H20	.alpha.-Dehydro-ar-himachalene	Terpenoids	-	-
	Hmmn003343	C16H14O5	[M-H]-	Sappanchalcone	Flavonoids	Chalcones	-	-			XMW0390	71	159	C16H30O4	2,2,4-Trimethyl-1,3-pentanediol diisobutyrate	Ester	-	-
	Lmpp003930	C30H26O12	[M+H]+	Apigenin-7-O-(6''-p-Coumaryl)glucoside	Flavonoids	Flavones	-	-			KMW0639	123	41	C13H20O2	3-Buten-2-one, 4-(2,2,6-trimethyl-7-oxabicyclo[4.1.0]hept-1-yl)-	Terpenoids	-	-
	Lajp006279	C25H28O13	[M+H]+	5,3'-dihydroxy-6,7,4',5'-tetramethoxyflavone glucoside	Flavonoids	Flavones	-	-			XMW0507	124	123	C11H16O2	1,3-Benzenediol, 5-pentyl-	Phenol	-	-
	MWStz070	C9H11NO3	[M+H]+	N-(2-Hydroxy-4-methoxyphenyl)acetamide	Alkaloids	Phenolamine	-	-			XMW0704	113	99	C14H22O4	Dispiro[1,3-dioxolane-2,2'-bicyclo[2.2.1]heptane-3',2''-(1'',3''-dioxolane)], 4',7',7'-trimethyl-	Hydrocarbons	-	-
	MWSmce587	C9H10O4	[M+H]+	2,6-Dimethoxybenzoic acid	Phenolic acids	Phenolic acids	-	-			KMW0683	57	71	C17H36	Heptadecane	Hydrocarbons	C01816	-
	mws1195	C10H10O3	[M+H]+	p-Coumaric acid methyl ester	Phenolic acids	Phenolic acids	-	-			GMW0039	112	95	C5H4O3	2-Furancarboxylic acid	Heterocyclic compound	C01546	ko01100
	pmp000237	C26H26O15	[M+H]+	Apigenin-6-C-(2''-glucuronyl)xyloside	Flavonoids	Flavones	-	-			KMW0258	109	124	C7H8O2	2-methoxy-Phenol	Phenol	C15572	-
	Hahn002315	C28H36O13	[M-H]-	syringaresinol-4-O-β-D-glucopyranoside*	Others	Others	-	-			GMW0087	83	41	C10H18O	(E)-2-Decenal	Aldehyde	-	-
	Lahp005029	C19H20O4	[M+H]+	5-hydroxy-1,7-di-(4-hydroxyphenyl)-1-heptene-3-ketone	Flavonoids	Flavanones	-	-
	MWSmce308	C9H10O5	[M-H]-	Gallic Acid Ethyl Ester; Ethyl gallate	Phenolic acids	Phenolic acids	-	-
	mws0018	C10H26N4	[M+H]+	Spermine	Alkaloids	Alkaloids	C00750	ko00330,ko00410,ko00480,ko00770,ko01100,ko01240
	mws0612	C10H12O4	[M-H]-	3,4-Dimethoxyphenyl acetic acid	Phenolic acids	Phenolic acids	-	-
	Lmzn001582	C18H28O9	[M-H]-	5'-Glucosyloxyjasmanic acid	Phenolic acids	Phenolic acids	-	-
	pmb0681	C20H18O9	[M+H]+	Apigenin-8-C-Arabinoside	Flavonoids	Flavones	-	-
	Zjmp102705	C30H48O4	[M+H]+	3,29-Dihydroxyolean-12-en-28-oic acid (Mesembryanthemoidigenic acid)	Terpenoids	Triterpene	-	-
	pmb3032	C26H26O14	[M-H]-	Tricin-7-O-(2''-Malonyl)rhamnoside	Flavonoids	Flavones	-	-
	Wasn002902	C15H16O10	[M-H]-	O-p-Coumaroylgalactaric acid	Phenolic acids	Phenolic acids	-	-
	MWSmce041	C12H14O2	[M+H]+	Butylphthalide	Others	Lactones	C17854	-
	Lmmn102913	C20H34O6	[M-H]-	Grayanotoxin III	Terpenoids	Ditepenoids	-	-
	Hmmn003659	C25H26O14	[M-H]-	Limocitrin-7-O-(6''-Acetyl)glucoside	Flavonoids	Flavonols	-	-
	Zmhn001358	C13H16O8	[M-H]-	4-O-Glucosyl-4-hydroxybenzoic acid	Phenolic acids	Phenolic acids	-	-
	Lmdn003756	C10H10O4	[M-H]-	Methyl caffeate	Phenolic acids	Phenolic acids	C10477	-
	Lssp210326	C26H42O9	[M+H]+	Grayanotoxin B	Terpenoids	Ditepenoids	-	-
	Ydhp013752	C26H42O11	[M+H]+	rhodomoside B	Terpenoids	Ditepenoids	-	-
	Li512113	C20H20O12	[M-H]-	Maleoyl-caffeoylquinic acid	Phenolic acids	Phenolic acids	-	-
	Lhmp122018	C22H28O14	[M+H]+	3-O-caffeoyl quininyl glucoside	Others	Others	-	-
	pmp000275	C30H28O12	[M+H]+	Gambiriin A1	Tannins	Tannin	C17772	-
	pmn001419	C15H18O8	[M-H]-	1-O-p-Coumaroyl-β-D-glucose	Phenolic acids	Phenolic acids	C16827	-
	mws4171	C8H8O5	[M-H]-	2,4,6-Trihydroxybenzoic acid methyl ester	Phenolic acids	Phenolic acids	-	-
	Zmcp102201	C12H12O3	[M+H]+	Senkyunolide B	Others	Lactones	C09921	-
	MWStz152	C11H11NO3	[M+H]+	2-(Acetylamino)-3-phenyl-2-propenoic acid	Alkaloids	Alkaloids	-	-
	Smlp003276	C26H27O15+	[M]+	Malvidin-3-O-(6''-O-malonyl)glucoside	Flavonoids	Anthocyanidins	-	-
	pma0702	C29H39N3O8	[M+H]+	N1,N8-Bis(sinapoyl)spermidine	Alkaloids	Phenolamine	C21170	-
	pme0432	C30H24O12	[M-H]-	Procyanidin A2	Tannins	Proanthocyanidins	C10237	-
	MWSprf147	C14H18O8	[M+H]+	Glucovanillin	Phenolic acids	Phenolic acids	C19808	-
	Wbmp003302	C10H12O2	[M+H]+	Frambinone	Others	Ketone compounds	-	-
	Lmzn001983	C16H24O10	[M-H]-	D-Threo-guaiacylglycerol-7-O-β-D-glucoside	Phenolic acids	Phenolic acids	-	-
	Lmln001951	C26H28O16	[M-H]-	Quercetin-3-O-(6''-O-arabinosyl)glucoside	Flavonoids	Flavonols	-	-
	HJN045	C45H36O17	[M-H]-	Epicatechin-(2β→O→7,4β→8)-epiafzelechin-(4α→8)-epicatechin	Flavonoids	Flavanols	-	-
	Lmgn002250	C31H34O17	[M-H]-	Dicaffeoylquinic acid-O-glucoside	Phenolic acids	Phenolic acids	-	-
	Lmnp102682	C27H30O15	[M+H]+	Hispidulin-8-C-(2''-O-xylosyl)glucoside	Flavonoids	Flavones	-	-
	mws0017	C7H19N3	[M+H]+	Spermidine	Alkaloids	Alkaloids	C00315	ko00330,ko00410,ko00480,ko00940,ko01100,ko02010
	pmn001644	C23H20O14	[M-H]-	Quercetin-3-O-(2''-O-acetyl)glucuronide	Flavonoids	Flavonols	-	-
	pmp001244	C14H20NO4+	[M]+	Caffeoylcholine	Alkaloids	Phenolamine	-	-
	Lhjp111618	C16H20O10	[M+H]+	Dehydrosecologanic acid	Terpenoids	Monoterpenoids	-	-
	mws0620	C11H14N2	[M+H]+	N-Methyltryptamine	Alkaloids	Plumerane	C06213	ko00380,ko01100
	Wbtn006053	C24H20O9	[M-H]-	9-hydroxy-2-(2-hydroxy-3-methoxyphenyl)-3-(hydroxymethyl)-12-methoxy-2,3-dihydro-1,4,5-trioxatetraphen-10-one	Others	Ketone compounds	-	-
	Lssp210307	C30H48O3	[M+H]+	dihydromachaeric acid lactone	Terpenoids	Triterpene	-	-
	pmn001319	C22H22O8	[M-H]-	1-O-Feruloyl-3-O-p-Coumaroylglycerol	Phenolic acids	Phenolic acids	-	-
	Zbdn001947	C13H18O8	[M-H]-	Isotachioside	Phenolic acids	Phenolic acids	-	-
	Lmlp005236	C21H22O11	[M+H]+	Dihydrokaempferol-3-O-glucoside	Flavonoids	Flavanonols	-	-
	MWS3149	C8H8O3	[M-H]-	3-Methoxybenzoic acid	Phenolic acids	Phenolic acids	-	-
	MWS5185	C8H8O3	[M-H]-	2',4'-Dihydroxyacetophenone	Phenolic acids	Phenolic acids	C03663	-
	HJAP012	C20H18O10	[M+H]+	Luteolin-8-C-arabinoside	Flavonoids	Flavones	-	-
	pmn001513	C14H10O9	[M-H]-	Digallic Acid	Phenolic acids	Phenolic acids	C01572	-
	Lmgp002452	C14H18O9	[M+H]+	2-Glucosyloxy-(4-hydroxyphenyl)acetic acid (Dhurrin acid)	Phenolic acids	Phenolic acids	-	-
	Lmdp003509	C20H18O11	[M+H]+	Quercetin-3-O-xyloside (Reynoutrin)	Flavonoids	Flavonols	-	-
	mws1646	C10H14O	[M-H]-	Carvacrol	Phenolic acids	Phenolic acids	C09840	-
	HJN025	C7H8O2	[M-H]-	4-Hydroxybenzyl Alcohol	Phenolic acids	Phenolic acids	C17467	-
	Lmmn009550	C30H46O3	[M-H]-	3-Oxo-9,19-cyclolanost-24-en-26-oic acid (Mangiferonic acid)	Terpenoids	Triterpene	-	-
	pmp000509	C6H6O3	[M+H]+	Maltol	Others	Ketone compounds	C11918	ko00523,ko01110
	mws1358	C6H6O2	[M-H]-	Pyrocatechol	Phenolic acids	Phenolic acids	C00090	ko01100
	pme3005	C3H7NO	[M+H]+	N,N-Dimethylformamide	Alkaloids	Alkaloids	C03134	-
	Lskp211484	C30H46O4	[M+H]+	19-Hydroxy-3-oxo-24-norolean-12-en-28-oic acid	Terpenoids	Triterpene	-	-
	mws0093	C10H12O3	[M-H]-	Coniferyl alcohol	Phenolic acids	Phenolic acids	C00590	ko00940,ko00999,ko01100,ko01110
	mws0089	C21H20O11	[M-H]-	Kaempferol-7-O-glucoside*	Flavonoids	Flavonols	-	-
	Lmrn001951	C9H10O4	[M-H]-	(S)-2-Hydroxy-3-(4-Hydroxyphenyl)Propanoic Acid	Phenolic acids	Phenolic acids	-	-
	HJAP044	C12H16O4	[M+H]+	1-(2,4,5-Trimethoxyphenyl)propan-1-one	Phenolic acids	Phenolic acids	-	-
	mad1424	C17H14O13	[M+H]+	Ditartaroyl-hydroxycoumarin	Lignans and Coumarins	Coumarins	-	-
	Lmzp004885	C17H14O7	[M+H]+	Tricin (5,7,4'-Trihydroxy-3',5'-dimethoxyflavone)	Flavonoids	Flavones	C10193	-
	Lmdn003665	C29H36O15	[M-H]-	Farrerol-5,7-di-O-glucoside	Flavonoids	Flavanones	-	-
	MWSHC20158	C6H6O3	[M+H]+	5-Methoxyfurfural	Others	Aldehyde compounds	-	-
	Cmjn004337	C18H26O10	[M-H]-	Benzyl-(2''-O-xylosyl)glucoside	Phenolic acids	Phenolic acids	-	-
	Hmcp001578	C28H32O17	[M+H]+	Isorhamnetin-3,7-O-diglucoside	Flavonoids	Flavonols	-	-
	Lmcn004052	C33H40O13	[M-H]-	Buddlenol D	Phenolic acids	Phenolic acids	-	-
	pmp001309	C21H20O12	[M+H]+	6-Hydroxykaempferol-7-O-glucoside	Flavonoids	Flavonols	-	-
	Zmxp003107	C27H30O16	[M+H]+	Luteolin-7,3'-di-O-glucoside	Flavonoids	Flavones	-	-
	pmp000588	C25H24O14	[M+H]+	Diosmetin-7-O-(6''-malonyl)glucoside	Flavonoids	Flavones	-	-
	pmp001230	C16H22O4	[M+H]+	Senkyunolide M	Others	Lactones	-	-
	Hmgp003664	C21H20O9	[M+H]+	Apigenin-6-C-rhamnoside	Flavonoids	Flavones	-	-
	Qaxp004877	C24H26O10	[M+H]+	Scrophuloside B	Phenolic acids	Phenolic acids	-	-
	mws1212	C11H12O4	[M+H]+	Ferulic acid methyl ester	Phenolic acids	Phenolic acids	-	-
	Smhp004476	C26H28O14	[M+H]+	Isovitexin-2''-O-xyloside	Flavonoids	Flavones	-	-
	Cmsp006026	C16H14O7	[M+H]+	Dihydrorhamnetin	Flavonoids	Flavanones	-	-
	Hmtn001288	C9H10O4	[M-H]-	Methyl 2,4-dihydroxyphenylacetate	Phenolic acids	Phenolic acids	-	-
	Cmbp005948	C21H20O8	[M+H]+	1-O-p-Hydroxycinnamoyl-3-O-caffeoylglycerol	Phenolic acids	Phenolic acids	-	-
	Zblp003511	C16H14O6	[M+H]+	5,7,4'-Trihydroxy-8-methylflavonoid	Flavonoids	Flavonols	-	-
	HJN086	C21H22O11	[M-H]-	Eriodictyol-3'-O-glucoside	Flavonoids	Flavanones	-	-
	Cmzn005999	C21H22O11	[M-H]-	Dunalianoside B	Phenolic acids	Phenolic acids	-	-
	Sadp004383	C24H28O7	[M+H]+	2-((7-hydroxy-3,8-dimethyl-4-vinyl-9,10-dihydrophenanthren-2-yl)oxy)-6-(hydroxymethyl)tetrahydro-2H-pyran-3,4,5-triol	Terpenoids	Ditepenoids	-	-
	MWSmce429	C8H8O3	[M+H]+	2',6'-Dihydroxyacetophenone	Phenolic acids	Phenolic acids	-	-
	pmb0645	C28H34O16	[M+H]+	Hesperetin-6-C-glucoside-7-O-glucoside	Flavonoids	Flavonols	-	-
	pmb0565	C23H24O13	[M+H]+	Syringetin-3-O-glucoside	Flavonoids	Flavonols	-	-
	mws1014	C10H8O5	[M+H]+	Fraxetin (7,8-Dihydroxy-6-methoxycoumarin)	Lignans and Coumarins	Coumarins	C09265	ko00999,ko01110
	pme0001	C28H34O15	[M-H]-	Hesperetin-7-O-neohesperidoside(Neohesperidin)*	Flavonoids	Flavanones	C09806	ko00941
	Zmhn001420	C8H6O4	[M-H]-	5,7-Dihydroxy-1(3H)-isobenzofuranone	Phenolic acids	Phenolic acids	-	-
	Hmhn003067	C15H18O8	[M-H]-	Phenylpropionic acid-O-β-D-glucopyranoside	Phenolic acids	Phenolic acids	-	-
	Lmbp003825	C15H16O8	[M+H]+	Skimmin (7-Hydroxycoumarin-7-O-glucoside)	Lignans and Coumarins	Coumarins	-	-
	Lmbn002737	C8H8O	[M-H]-	3-Methylbenzaldehyde	Others	Aldehyde compounds	C07209	ko01100
	pmb0571	C26H28O14	[M+H]+	Apigenin-7-O-(2''-glucosyl)arabinoside	Flavonoids	Flavones	-	-
	pma0633	C19H32N4O2	[M+H]+	N-p-Coumaroylspermine	Alkaloids	Phenolamine	-	-
	pmb0620	C34H42O21	[M+H]+	Chrysoeriol-6,8-di-C-glucoside-7-O-glucoside	Flavonoids	Flavones	-	-
	MWSmce454	C8H8O3	[M-H]-	3,5-Dihydroxyacetophenone	Phenolic acids	Phenolic acids	-	-
	mws0072	C21H20O10	[M+H]+	Apigenin-5-O-glucoside	Flavonoids	Flavones	-	-
	Zmhn004909	C21H18O13	[M-H]-	3,4-Digalloylshikimic acid	Phenolic acids	Phenolic acids	-	-
	Lskp211455	C30H48O4	[M+H]+	2,3-Dihydroxyurs-12-en-29-oic acid (Maslinic acid)	Terpenoids	Triterpene	C16939	-
	HJN093	C20H20O12	[M-H]-	2-O-Salicyl-6-O-Galloyl-D-Glucose	Phenolic acids	Phenolic acids	-	-
	mws0913	C21H20O11	[M-H]-	Kaempferol-3-O-galactoside (Trifolin)*	Flavonoids	Flavonols	C12626	ko00944,ko01110
	pme0321	C21H20O10	[M-H]-	Kaempferol-7-O-rhamnoside*	Flavonoids	Flavonols	-	-
	MWSmce329	C9H12O4	[M+H]+	Antiarol; 3,4,5-Trimethoxyphenol	Phenolic acids	Phenolic acids	C10765	-
	Lskp211452	C30H48O6	[M+H]+	2,3,19,23-Tetrahydroxyolean-12-en-28-oic acid (Arjungenin)	Terpenoids	Triterpene	-	-
	pmp000004	C17H14O7	[M+H]+	4',5,7-Trihydroxy-3',6-dimethoxyflavone (Jaceosidin)	Flavonoids	Flavones	-	-
	Qmzp101908	C21H26O7	[M+H]+	5'-Methoxylariciresinol	Lignans and Coumarins	Lignans	-	-
	MW0127754	C16H14O4	[M-H]-	(+)-Medicarpin	Flavonoids	Flavones	C01729	-
	Hmcp001636	C23H24O13	[M+H]+	Limocitrin-7-O-glucoside	Flavonoids	Flavonols	-	-
	Yshj000013	C13H18O9	[M+H]+	4,6-dimethoxy-2-methoxyphenyl-1-O-beta-D-glucopyranoside	Phenolic acids	Phenolic acids	-	-
	pmb2970	C28H34O16	[M-H]-	Hesperetin-5,7-di-O-glucoside	Flavonoids	Flavanones	-	-
	Ymjm000154	C13H18O7	[M-H]-	Salicin	Phenolic acids	Phenolic acids	C01451	ko00010
	Lmdp003171	C22H22O11	[M+H]+	Azalein (Azaleatin-3-O-rhamnoside)	Flavonoids	Flavonols	-	-
	Lmtp002942	C25H26O13	[M+H]+	Apigenin-6,8-di-C-arabinoside*	Flavonoids	Flavones	-	-
	Lazp003122	C27H30O15	[M+H]+	Chrysoeriol xylosyl glucoside	Flavonoids	Flavones	-	-
	pmp000444	C30H46O5	[M+H]+	27,28-Dicarboxyl ursolic acid	Terpenoids	Triterpene	-	-
	Lmgp002593	C7H6O2	[M+H]+	3-hydroxybenzaldehyde	Phenolic acids	Phenolic acids	C03067	-
	pmn001687	C13H12O8	[M-H]-	Cis-Coutaric acid	Phenolic acids	Phenolic acids	-	-
	Lmgp003989	C25H22O11	[M+H]+	Dicaffeoylshikimic acid	Phenolic acids	Phenolic acids	-	-
	Lssp210334	C20H30O4	[M+H]+	Grayanotoxin VII	Terpenoids	Ditepenoids	-	-
	Zmdn003480	C26H34O12	[M-H]-	Cycloolivil-6-O-glucoside	Lignans and Coumarins	Lignans	-	-
	pme3285	C15H14O5	[M+H]+	Afzelechin (3,5,7,4'-Tetrahydroxyflavan)	Flavonoids	Flavanols	C09320	ko00941,ko01110
	Hmcp005535	C30H48O	[M+H]+	α-Amyrenone	Terpenoids	Triterpene	-	-
	Lmgp004784	C15H14O5	[M+H]+	Apiferol	Flavonoids	Flavones	-	-
	Lmcp004074	C18H16O5	[M+H]+	2-(4-Methoxyphenethyl)-5,6:7,8-Diepoxy-5,6,7,8-Tetrahydrochromone	Others	Chromone	-	-
	MWSCX017	C9H8O3	[M+H]+	4-hydroxyphenyl acrylaldehyde	Others	Aldehyde compounds	-	-
	mws1077	C16H18O9	[M+H]+	Scopoletin-7-O-glucoside (Scopolin)	Lignans and Coumarins	Coumarins	C01527	ko00999,ko01110
	mws1392	C7H6O3	[M+H]+	Sesamol	Lignans and Coumarins	Lignans	C10832	-
	Sadp005403	C24H28O7	[M+H]+	2-((7-hydroxy-1,6-dimethyl-5-vinyl-9,10-dihydrophenanthren-2-yl)oxy)-6-(hydroxymethyl)tetrahydro-2H-pyran-3,4,5-triol	Terpenoids	Ditepenoids	-	-
	HJAP023	C33H40O21	[M+H]+	Kaempferol-6,8-di-C-glucoside-7-O-glucoside	Flavonoids	Flavonols	-	-
	Hmcp002298	C22H22O12	[M+H]+	Limocitrin-3-O-arabinoside	Flavonoids	Flavonols	-	-
	Lmsn010222	C30H48O6	[M-H]-	1,2,3-Trihydroxy-19-oxo-18,19-seco-urs-11,13(18)-dien-28-oic acid	Terpenoids	Triterpene	-	-
	pma0692	C25H31N3O4	[M+H]+	N1,N10-Bis(p-coumaroyl)spermidine	Alkaloids	Phenolamine	C21169	-
	Zmcn009787	C30H46O4	[M-H]-	23-Hydroxy-3-oxoolean-12-en-28-oic acid (Hederagonic acid)	Terpenoids	Triterpene	-	-
	Lssp210325	C26H42O9	[M+H]+	Grayanoside C	Terpenoids	Ditepenoids	-	-
	MWSmce709	C9H7N	[M+H]+	Isoquinoline	Alkaloids	Isoquinoline alkaloids	C06323	-
	MWSHY0132	C21H20O11	[M+H]+	Quercetin-3-O-rhamnoside(Quercitrin)	Flavonoids	Flavonols	C01750	ko00944
	Lmsp003655	C26H32O11	[M+H]+	Dehydrodiconiferyl alcohol-gamma'-O-glucoside	Lignans and Coumarins	Lignans	-	-
	mws1336	C7H7NO2	[M+H]+	4-Aminobenzoic acid	Phenolic acids	Phenolic acids	C00568	ko00790,ko01100,ko01240
	pmb0628	C27H32O16	[M+H]+	Eriodictyol-8-C-glucoside-4'-O-glucoside	Flavonoids	Flavanones	-	-
	pmp000577	C26H20O8	[M+H]+	Acacetin-7-O-glucuronide	Flavonoids	Flavones	-	-
	Cmyp005062	C20H22O9	[M+H]+	Salireposide	Phenolic acids	Phenolic acids	-	-
	pma6460	C16H18O8	[M-H]-	4-O-p-Coumaroylquinic acid	Phenolic acids	Phenolic acids	C10441	-
	Lmhn003246	C24H22O13	[M-H]-	Sinapoylcaffeoyltartaric acid	Phenolic acids	Phenolic acids	-	-
	Lmap001821	C13H16O7	[M+H]+	Helicide	Phenolic acids	Phenolic acids	-	-
	Zjlp100905	C31H48O5	[M+H]+	3-Hydroxyolean-12-ene-28,30-dioic acid 30-methyl ester (Serjanic Acid)	Terpenoids	Triterpene	-	-
	MWSHY0035	C21H18O12	[M+H]+	Scutellarein-7-O-glucuronide (Scutellarin)	Flavonoids	Flavones	-	-
	Ladp007978	C21H22O8	[M+H]+	5,7,8,3',4',5'-hexamethoxyflavone	Flavonoids	Flavones	-	-
	mws0628	C7H6O2	[M-H]-	4-Hydroxybenzaldehyde	Phenolic acids	Phenolic acids	C00633	ko01100
	mws1608	C21H20O11	[M-H]-	Luteolin-6-C-glucoside (Isoorientin)	Flavonoids	Flavones	C01821	-
	Lmbn002648	C9H8O3	[M-H]-	α-Hydroxycinnamic Acid*	Phenolic acids	Phenolic acids	C02763	ko00360,ko01100
	Hmhp002834	C20H19O10+	[M]+	Cyanidin 3-xyloside	Flavonoids	Anthocyanidins	-	-
	Zmhp005139	C25H24O15	[M+H]+	Tamarixetin-3-O-(6''-malonyl)glucoside	Flavonoids	Flavonols	-	-
	mws1038	C11H22N2O4S	[M-H]-	Pantetheine	Alkaloids	Alkaloids	C00831	ko00332,ko00770,ko01100,ko01110
	Lmnp002584	C28H32O16	[M+H]+	Hispidulin-8-C-(2''-O-glucosyl)glucoside	Flavonoids	Flavones	-	-
	Lmsp004632	C15H10O6	[M+H]+	Scutellarein (5,6,7,4'-Tetrahydroxyflavone)	Flavonoids	Flavones	C10184	-
	pmn001382	C25H24O12	[M-H]-	Isochlorogenic acid A	Phenolic acids	Phenolic acids	-	-
	Zahp003766	C26H28O16	[M+H]+	Quercetin 3-O-glucoside 7-O-xyloside*	Flavonoids	Flavonols	-	-
	Jmgn005927	C15H12O6	[M-H]-	2-hydroxynaringenin	Flavonoids	Flavanones	-	-
	pmp000268	C30H46O5	[M+H]+	2-Hydroxymethyl-A(1)-nor-19,24-dihydroxyurs-2,12-dien-28-oic acid (Rosamultic acid)	Terpenoids	Triterpene	-	-
	Lmhn001650	C11H10O8	[M-H]-	4-Hydroxybenzoyltartaric acid	Phenolic acids	Phenolic acids	-	-
	Hmjp003546	C30H48O6	[M+H]+	2,3,6,23-Tetrahydroxyurs-12-en-28-oic acid (Madecassic acid)	Terpenoids	Triterpene	-	-
	Hmcp005589	C30H48O	[M+H]+	Olean-12-en-3-one (β-Amyrone)	Terpenoids	Triterpene	-	-
	pmp000239	C26H26O16	[M+H]+	Luteolin-6-C-(5''-glucuronyl)xyloside	Flavonoids	Flavones	-	-
	Zjbn102547	C28H30O9	[M-H]-	2,7-Dihydroxy-1-(p-hydroxybenzyl)-4-methoxy-9,10-dihydrophenanthrene-4'-O-glucose	Others	Others	-	-
	pmn001672	C23H32O15	[M-H]-	Furanofructosyl-α-D-(3-mustard acyl)glucoside	Phenolic acids	Phenolic acids	-	-
	Lmyn002540	C16H19NO9	[M-H]-	Dioxindole-3-acetyl-3-O-glucoside	Alkaloids	Plumerane	-	-
	pmb0500	C23H26N2O5	[M+H]+	N-p-Coumaroyl-N'-feruloylputrescine	Alkaloids	Phenolamine	-	-
	HJAP006	C23H24O13	[M+H]+	Syringetin-7-O-glucoside	Flavonoids	Flavonols	-	-
	Lmlp002765	C15H16O2	[M+H]+	Stilbostemin B	Phenolic acids	Phenolic acids	-	-
	Lmsp003252	C28H32O17	[M+H]+	Isorhamnetin-3-O-sophoroside	Flavonoids	Flavonols	-	-
	Lmtp002822	C25H26O13	[M+H]+	Apigenin-6-C-arabinoside-8-C-xyloside*	Flavonoids	Flavones	-	-
	HJAP020	C27H32O16	[M+H]+	Eriodictyol-5,3'-Di-O-glucoside	Flavonoids	Flavanones	-	-
	Lmtp002474	C26H28O14	[M+H]+	Apigenin-6-C-(2''-glucosyl)arabinoside	Flavonoids	Flavones	-	-
	pmb0302	C2H8NO3P	[M+H]+	2-Aminoethylphosphonate	Others	Others	C03557	ko00440,ko01100,ko02010
	MW0138670	C21H20O11	[M+H]+	kaempferol 7-O-glucoside	Flavonoids	Flavones	-	-
	Lcrp000372	C23H30O8	[M+H]+	erythro-2-(4''-allyl-2'',6''-dimethoxyphenoxy)-l-(3',4',5'-trimethoxyphenyl)propan-1,3-diol	Lignans and Coumarins	Lignans	-	-
	pma0680	C26H33N3O6	[M+H]+	N1-Caffeoyl-N10-Feruloylspermidine	Alkaloids	Phenolamine	-	-
	pme2292	C4H12N2	[M+H]+	Putrescine	Alkaloids	Alkaloids	C00134	ko00330,ko00470,ko00480,ko00960,ko01100,ko01110,ko02010
	HJN076	C27H32O13	[M-H]-	Pinocembrin-7-O-neohesperidoside	Flavonoids	Flavanones	C09828	-
	Lmsp004450	C20H22O6	[M+H]+	Dehydrodiconiferyl alcohol	Lignans and Coumarins	Lignans	-	-
	Ymjm000139	C20H24O6	[M+H]+	Dihydrodehydrodiconiferyl alcohol	Lignans and Coumarins	Lignans	-	-
	Hmcp001509	C33H40O21	[M+H]+	Isorhamnetin-3-O-(2''-O-xylosyl)glucoside-7-O-glucoside	Flavonoids	Flavonols	-	-
	Lssp210352	C26H40O10	[M+H]+	Pierisfomoside D	Others	Others	-	-
	Lmsp004166	C27H30O16	[M+H]+	Quercetin-3-O-glucoside-7-O-rhamnoside*	Flavonoids	Flavonols	-	-
	pmp000587	C24H22O14	[M+H]+	Luteolin-7-O-(6''-malonyl)glucoside	Flavonoids	Flavones	C10103	-
	Zmlp005013	C16H10O8	[M+H]+	3,3'-O-Dimethylellagic Acid	Tannins	Tannin	-	-
	pmb0660	C36H36O18	[M+H]+	Isoorientin-7-O-(6''-p-coumaroyl)glucoside	Flavonoids	Flavones	-	-
	pmn001497	C33H44N2O3	[M+CH3COOH-H]-	Dendrocrepine*	Alkaloids	Alkaloids	-	-
	MWSmce283	C9H10O2	[M-H]-	4'-Hydroxypropiophenone	Phenolic acids	Phenolic acids	C13342	-
	pma0170	C27H35N3O6	[M+H]+	N',N''-Diferuloylspermidine	Alkaloids	Phenolamine	-	-
	Lmmp003817	C24H22O14	[M+H]+	Kaempferol-3-O-(6''-malonyl)glucoside*	Flavonoids	Flavonols	-	-
	Zasp003415	C25H24O13	[M+H]+	Kaempferol 3-(3'',4''-diacetylglucoside)	Flavonoids	Flavones	-	-
	Wasn005803	C23H24O12	[M-H]-	Protocatechuic acid 4-O-(6''-O-Feruloyl)Glucoside	Phenolic acids	Phenolic acids	-	-
	Cmsn001914	C25H34O12	[M-H]-	7R,8S-erythro-3',4,9,9'-tetrahydroxy-3-methoxy-8-O-4'-neolignan-7-O-glucopyr-anoside,	Lignans and Coumarins	Lignans	-	-
	mws0049	C15H14O7	[M+H]+	Gallocatechin	Flavonoids	Flavanols	C12127	ko00941,ko01110
	NK10264324	C6H6O3	[M+H]+	Phloroglucinol; 1,3,5-Benzenetriol	Phenolic acids	Phenolic acids	C02183	-
	Lmpp003268	C33H40O20	[M+H]+	Kaempferol-3-O-rutinoside-7-O-glucoside	Flavonoids	Flavonols	-	-
	pmb0824	C25H28O13	[M+H]+	Syringic acid-4-O-(6''-feruloyl)glucoside	Phenolic acids	Phenolic acids	-	-
	Smgp004575	C21H20O12	[M+H]+	Quercetin-5-O-β-D-glucoside*	Flavonoids	Flavonols	-	-
	mws1033	C16H14O6	[M+H]+	Homoeriodictyol	Flavonoids	Flavanones	C09756	ko00941
	Zblp004068	C16H12O5	[M+H]+	7-Methoxy-3,4'-Dihydroxyflavone	Flavonoids	Flavonols	-	-
	pmp001214	C16H24NO5+	[M]+	Sinapine	Alkaloids	Phenolamine	C00933	ko00940,ko01110
	Hajp008550	C21H22O8	[M+H]+	5,6,7,3',4',5'-hexamethoxyflavone	Flavonoids	Flavones	-	-
	Zmxp002867	C28H32O16	[M+H]+	Chrysoeriol-5,7-di-O-glucoside	Flavonoids	Flavones	-	-
	Xmyp005654	C21H20O11	[M+H]+	Kaempferol-4'-O-glucoside	Flavonoids	Flavonols	-	-
	Lskp211470	C30H46O6	[M+H]+	2,3,19-Trihydroxy-24-oxo-olean-12-en-28-oic acid	Terpenoids	Triterpene	-	-
	pma3724	C17H20O9	[M+H]+	1-O-Feruloylquinic acid	Phenolic acids	Phenolic acids	-	-
	Wacn003131	C15H14O10	[M-H]-	2-O-P-Coumaroylhydroxycitric Acid	Phenolic acids	Phenolic acids	-	-
	pmb0680	C36H36O17	[M+H]+	Vitexin-7-O-(6''-p-coumaroyl)glucoside	Flavonoids	Flavones	-	-
	pma0791	C24H24O13	[M+H]+	Naringenin-7-O-(6''-malonyl)glucoside	Flavonoids	Flavanones	-	-
	pmp000241	C27H28O17	[M+H]+	Luteolin-6-C-(2''-glucuronyl)glucoside	Flavonoids	Flavones	-	-
	pmb0774	C10H12N2O	[M+H]+	N-Hydroxytryptamine	Alkaloids	Plumerane	C17203	ko00380,ko01100
	Lmnp102580	C26H28O14	[M+H]+	Apigenin-6-C-(2''-xylosyl)glucoside	Flavonoids	Flavones	-	-
	Lmcn003470	C9H10O4	[M-H]-	Vanillic acid methyl ester	Phenolic acids	Phenolic acids	-	-
	MWSmce346	C25H24O12	[M+H]+	1,3-O-Dicaffeoylquinic Acid (Cynarin)	Phenolic acids	Phenolic acids	C10445	-
	HJN037	C8H8O5	[M-H]-	4-O-Methylgallic Acid	Phenolic acids	Phenolic acids	-	-
	mws0032	C15H10O8	[M+H]+	Myricetin	Flavonoids	Flavonols	C10107	ko00941,ko00944,ko01110
	pmp000127	C28H32O16	[M+H]+	Chrysoeriol-6,8-di-C-glucoside	Flavonoids	Flavones	-	-
	Xmbp001692	C7H6O5	[M+H]+	2,4,6-Trihydroxybenzoic acid	Phenolic acids	Phenolic acids	-	-
	Lajp005213	C25H28O12	[M+H]+	5-hydroxy-7,8,3',4'-tetramethoxyflavone glucoside	Flavonoids	Flavones	-	-
	Lmsp102912	C20H30O13	[M+H]+	2,4,6-Trimethoxyphenyl 1-O-β-D-apiofuranosyl-(1→6)-β-D-glucopyranoside	Others	Others	-	-
	pmb0490	C13H18N2O2	[M+H]+	p-Coumaroylputrescine	Alkaloids	Phenolamine	C18326	ko00330,ko01100
	Wbmp003419	C19H32O8	[M+H]+	Dihydrovomifoliol-O-β-D-glucoside	Terpenoids	Sesquiterpenoids	-	-
	Lmbp003668	C20H18O10	[M+H]+	Kaempferol-3-O-arabinoside	Flavonoids	Flavonols	-	-
	Lmmp003306	C25H26O15	[M+H]+	Quercetin-3-O-xylosyl(1→2)arabinoside	Flavonoids	Flavonols	-	-
	Lazp005033	C20H24O5	[M+H]+	Divanillyltetrahydrofuran	Lignans and Coumarins	Lignans	-	-
	Hmmp002169	C39H50O24	[M+H]+	Luteolin-5,7-di-O-rutinoside	Flavonoids	Flavones	-	-
	Lmjp002461	C27H30O16	[M+H]+	Quercetin-3-O-neohesperidoside*	Flavonoids	Flavonols	-	-
	pmp000003	C16H12O7	[M+H]+	Nepetin (5,7,3',4'-Tetrahydroxy-6-methoxyflavone)	Flavonoids	Flavones	-	-
	HJN003	C17H22O10	[M-H]-	1-O-Sinapoyl-β-D-glucose	Phenolic acids	Phenolic acids	C01175	ko00940,ko01110
	pmp000238	C26H28O15	[M+H]+	Luteolin-6-C-arabinoside-7-O-glucoside	Flavonoids	Flavones	-	-
	Hmgp001944	C29H36O15	[M+H]+	Isoacteoside	Phenolic acids	Phenolic acids	-	-
	Jmwn002494	C15H18O8	[M-H]-	(2E)-3-[4-(β-D-glucopyranoside)-phenylacrylic]-acid	Phenolic acids	Phenolic acids	-	-
	pmn001372	C33H44O17	[M-H]-	Medioresinol-4,4'-di-O-glucoside	Lignans and Coumarins	Lignans	-	-
	mws0036	C28H34O15	[M-H]-	Hesperetin-7-O-rutinoside (Hesperidin)*	Flavonoids	Flavanones	C09755	-
	Lmyp008437	C16H22O4	[M+H]+	Dibutyl terephthalate	Phenolic acids	Phenolic acids	-	-
	pmb0629	C22H22O11	[M+H]+	Chrysoeriol-6-C-glucoside (Isoscoparin)	Flavonoids	Flavones	C05990	-
	Qmfp122207	C39H54O7	[M+H]+	24-p-Coumaroyloxy-2,3-dihydroxyurs-12-en-28-oic acid (Guavacoumaric acid)	Terpenoids	Triterpene	-	-
	Lssp210332	C20H32O4	[M+H]+	Grayanotoxin XVIII	Terpenoids	Ditepenoids	-	-
	Wmnp000001	C30H48O4	[M+H]+	3,12-Dihydroxyoleanan-28,13-olide (Oleanderolide)	Terpenoids	Triterpene	-	-
	MWS1734	C8H8O3	[M+H]+	Anisic acid; 4-Methoxybenzoic acid	Phenolic acids	Phenolic acids	C02519	-
	Zjmp102708	C30H46O5	[M+H]+	3-Hydroxyolean-12-ene-28,29-dioic acid (Serratagenic Acid)	Terpenoids	Triterpene	-	-
	Lmjp002906	C22H22O12	[M+H]+	Rhamnetin-3-O-Glucoside*	Flavonoids	Flavonols	-	-
	pme2768	C14H6N2O8	[M-H]-	Pyrroloquinoline quinone	Alkaloids	Quinoline alkaloids	C00113	-
	pmb0668	C34H34O17	[M+H]+	Vitexin-7-O-(6''-salicyloyl)glucoside	Flavonoids	Flavones	-	-
	mws1299	C21H20O11	[M+H]+	Luteolin-8-C-glucoside (Orientin)	Flavonoids	Flavones	C10114	-
	mws1292	C26H28O14	[M+H]+	Isoschaftoside	Flavonoids	Flavones	-	-
	Hmcp001829	C27H30O15	[M+H]+	Quercetin-3,7-Di-O-rhamnoside	Flavonoids	Flavonols	-	-

## Sheet: S2
	Table S2. The composition and absolute abundance of 28 bacterial phyla across different groups.
	Phylum	TB	TIB	TFB	TS	TF
	Proteobacteria	3002.667±2062.315	3845.667±519.139	2840.333±135.758	3893.333±370.238	3335.667±1063.571
	Acidobacteriota	2810.333±1852.435	1974.333±779.195	1282.333±178.511	2096.333±862.427	2608±1332.437
	Patescibacteria	919±481.93	2033±1647.555	1990±96.995	1997.667±344.107	843.333±276.381
	Verrucomicrobiota	943±508.341	1403.333±327.436	1524.667±260.058	1828±130.931	1673.333±619.082
	Bacteroidota	385±120.801	1443±871.176	1617±196.581	1116.667±670.8	866±480.076
	Actinobacteriota	399±430.014	315.333±337.693	224.667±62.74	287.333±55.537	265±129.464
	Dependentiae	154.333±101.746	256±110.49	506.667±119.559	336±31.097	169.667±22.368
	Planctomycetota	158±93.29	244.667±92.002	382±85.458	338.333±86.933	238.333±136.067
	Armatimonadota	244.333±135.138	128.667±50.332	167.333±33.62	245.333±154.461	244.333±149.484
	Myxococcota	63.333±11.93	218.667±99.405	150±45.574	121.667±94.119	124.667±37.82
	Firmicutes	65±46.487	22.333±15.044	55.333±37.899	64.333±44.287	252±375.045
	Bdellovibrionota	50.333±19.035	71.333±45.214	112.333±24.028	75.667±34.239	85.333±30.139
	Chloroflexi	24.333±14.572	83.333±21.362	99.333±47.69	65.333±32.655	48.333±43.981
	Spirochaetota	8.333±10.214	51.667±30.567	55.333±13.051	51.333±28.746	24±36.428
	Nanoarchaeota	17.333±16.563	30.333±49.943	19±3	92.667±89.512	0±0
	Gemmatimonadota	2±1	52.333±52.08	50±3.464	27.667±33.382	25±28.792
	Cyanobacteria	2.667±1.155	12.333±9.504	96±134.57	17.333±16.258	28±38.158
	Fibrobacterota	14±13.528	19.667±15.275	46.333±33.171	3±3.606	41.333±43.247
	Elusimicrobiota	7.667±8.963	26±14.422	17.333±5.033	13±7	7.333±3.786
	Nitrospirota	0.333±0.577	7.667±7.506	5.667±1.528	5.667±8.963	31±51.098
	Sumerlaeota	0±0	6.333±5.508	3±2	2.333±2.309	1.667±1.528
	Abditibacteriota	1±1.732	0.667±0.577	3±3.606	3.333±5.774	4.667±8.083
	Latescibacterota	0±0	3±2.646	0.667±1.155	0±0	1±1.732
	Fusobacteriota	1.333±1.528	0.667±1.155	0.333±0.577	0.333±0.577	0.333±0.577
	Dadabacteria	0±0	1±1.732	1±1.732	0.333±0.577	0±0
	Hydrogenedentes	0±0	0±0	0±0	0±0	1.667±2.887
	Crenarchaeota	0±0	0±0	0.667±1.155	0±0	0.333±0.577
	Desulfobacterota	0.333±0.577	0±0	0±0	0±0	0.667±1.155
	Values are presented as mean ± standard deviation (SD) of absolute abundance (%) based on three biological replicates per group.

## Sheet: S3
	Table 3. The composition and absolute abundance of 408 bacterial species across different groups.
	Species	TB	TIB	TFB	TS	TTF
	Acidibacter_bacterium_Ellin5264	608.333±735.841	159.667±226.588	48±28.16	546±426.234	186±81.462
	Tepidisphaera_mucosa	80.667±26.652	154.667±75.745	230.667±36.828	255.333±26.858	121.667±56.439
	Telmatobacter_sp._15_28	132±120.387	317±325.609	84.667±22.942	182.667±99.711	116.333±61.33
	Occallatibacter_bacterium_Ellin5237	292.667±145.974	104±70.548	66.667±12.503	212±147.787	143±89.213
	Occallatibacter_savannae	109.667±87.643	67.667±26.388	38±13.454	101.333±56.66	65.667±49.662
	Puia_dinghuensis	36.667±8.021	82.333±57.064	119±32.187	53.333±56.439	58±43.035
	Fimbriimonas_ginsengisoli	58.333±25.007	32±7	51.667±53.501	105.667±96.106	99.667±100.6
	Gaiella_occulta	54±60.058	53.333±41.789	55±27.185	49.667±21.733	55.333±24.502
	Acidobacteria_bacterium_AB20	38±28.583	28±11.136	24.333±12.741	51.667±49.662	65.667±62.067
	Bradyrhizobium_genosp._TUXTLAS_29	83.667±58.501	34.667±15.044	29±6.245	25.667±10.693	28.333±20.257
	Unassigned	27±9.539	28.667±15.885	18.333±11.372	33.333±9.074	47.333±10.116
	Rudaea_cellulosilytica	7.333±5.033	47±41.581	37±6.245	21±30.315	31.333±21.595
	alpha_proteobacterium_CCBAU_45397	15±5.292	36±28.792	34.667±18.009	21±27.875	34.667±21.008
	Vampirovibrio_chlorellavorus	0±0	8.667±8.083	88±138.597	8.333±13.577	17±29.445
	Candidatus_Babela_massiliensis	25.333±24.007	21.333±8.737	19.667±6.11	38±38.691	14.667±14.154
	alpha_proteobacterium_4NR53	4.667±3.215	22.667±18.009	10±7.211	9.333±5.859	72±38.301
	proteobacterium_Ellin139	5±3.464	19.333±12.22	26.667±16.862	10.333±12.097	47.667±29.092
	Acidipila_Silvibacterium_bacterium_Ellin310	17.333±14.503	19.667±12.583	24.667±22.942	24±11	14.667±7.638
	Pseudolabrys_taiwanensis	4±3.606	42.333±36.774	38±17.349	8.667±12.423	5.667±8.083
	Acidicapsa_acidisoli	13.667±17.616	17.667±3.786	24.333±11.504	29.667±20.599	13±8.544
	Pseudolabrys_sp.	8.667±6.11	12.667±15.535	6±3.606	6.667±7.371	60.667±19.604
	Aquicella_siphonis	65.667±112.873	5.333±5.859	9±2.646	8.333±11.015	2.667±1.528
	Cenchrus_americanus	20.667±14.64	41.667±47.078	7.333±0.577	17.667±9.452	2.667±2.517
	Occallatibacter_bacterium_Ellin5289	5.333±6.658	26±23.58	26.333±18.61	10.333±11.676	21.333±11.015
	Occallatibacter_bacterium_Ellin5285	23.667±29.738	9.333±6.429	4±3.464	11±11.269	40.667±60.044
	Candidatus_Berkiella_aquae	11±7	15.333±5.859	29±14.731	18±9.539	15.333±4.041
	Chujaibacter_soli	6.667±2.082	12.667±9.074	13.667±14.154	37.333±24.007	17.333±14.012
	Lysinimonas_soli	25.667±41.004	13.333±4.509	24.333±11.93	15±2.646	7±5.568
	Edaphobacter_dinghuensis	13.333±3.215	6.667±5.508	10.333±8.083	15.667±9.866	39±25.865
	Occallatibacter_bacterium_Ellin5222	26.333±16.653	16.333±16.197	7±2.646	16±12	17±19.287
	Steroidobacter_bacterium_MI_37	26±20.809	13.667±5.033	10.333±6.429	19±12.288	10±8.718
	Bacteroides_vulgatus	0.667±1.155	0±0	0±0	0±0	76.667±132.791
	Methylovirgula_ligni	10±13	18.667±18.175	11.667±6.351	17.667±10.263	18±9.539
	Dongia_bacterium_Ellin314	5±1	21.667±10.408	20.667±6.11	21±11.358	6.667±5.508
	Pseudolabrys_sp._W2.09_308	7±2	17.333±11.015	15.333±3.215	13±14.731	16±4
	gamma_proteobacterium_MR_I_1	4.333±5.859	14.333±11.676	8.333±8.737	27.667±31.628	11.667±14.224
	Hyphomicrobium_facile	9.333±5.508	23.333±21.939	10.667±6.658	7.667±8.327	13±3.606
	[Eubacterium]_rectale	1.667±2.887	0±0	0±0	0±0	55±95.263
	Devosia_sp.	1.333±1.528	24.333±21.127	10.667±5.132	4±6.083	9.333±5.859
	Methylocapsa_acidiphila	12.667±3.512	4±2.646	10±2	12.333±14.468	9.667±8.505
	Spirochaeta_sp._MWH_HuW8	5±4.583	14.333±1.155	6.667±5.686	15.667±16.862	6±5.568
	ADurb.Bin063_1_bacterium_Ellin5102	0±0	23.667±16.197	11.333±3.055	9.333±13.577	2±2
	Steroidobacter_sp.	15.333±9.292	3.667±4.041	8.333±3.055	5±2	10.333±5.508
	Dyella_nitratireducens	0±0	0.333±0.577	38.667±47.014	1±1.732	2.333±2.309
	Acidobacterium_capsulatum	3.333±3.215	6±10.392	3.333±5.774	23.333±23.798	5.667±6.028
	Mucilaginibacter_sp._Hn	2.667±3.786	14.333±14.295	20±23.516	2.667±3.786	1±1.732
	Paraburkholderia_fungorum	4±4	7.333±7.024	12.667±12.014	11±18.193	5.333±4.933
	Sphingomonas_parvus	0±0	20±17.059	12.333±5.686	3.333±5.774	4.333±7.506
	Hypsibius_dujardini	0.667±1.155	11±11	11.333±5.508	11±9.644	5.333±3.786
	Steroidobacter_sp._JC2953	23.667±28.868	1.333±1.528	6±6.557	7±7.211	1±1
	Edaphobacter_acidisoli	4±6.083	7±8.185	4±2	18±13.229	4.333±6.658
	Bordetella_petrii	3.333±3.055	11.333±6.429	7±3.464	10±1.732	5.667±3.215
	Rhizobiales_bacterium_WWH35	1.667±2.887	17.333±13.317	6.333±4.041	6.333±9.238	5.667±8.145
	Edaphobacter_modestus	4±4	15±15	14±6	1.333±2.309	1.667±1.155
	Terrimonas_terrae	0±0	9.333±15.308	14±10.817	5.667±9.815	7±12.124
	Persicaria_minor	5.333±3.786	9.333±4.726	11±4.583	5.667±3.055	4±6.928
	myxobacterium_AT3_03	4.667±1.155	10±8.544	9.333±2.082	8.333±9.292	2.333±1.528
	Candidatus_Solibacter_bacterium_Ellin6505	12.333±11.06	3.667±1.528	5.333±1.528	5.333±3.512	7.667±5.508
	Dialister_massiliensis	1.667±2.887	0±0	0±0	0±0	31.667±54.848
	Ellin6067_bacterium_Ellin6067	0±0	9.667±10.017	14.667±11.59	8±13.856	1±1
	Lysobacter_soli	0±0	2±2	5.667±6.429	25.667±44.456	0±0
	Acidocella_aromatica	0.333±0.577	2±3.464	7.667±7.506	0±0	23.333±40.415
	Lacunisphaera_bacterium_RS12A	1.333±1.155	14±11.533	7±7.81	7±11.269	3.667±4.726
	Rhodoferax_sediminis	6.333±2.517	4±6.928	2.333±1.528	11±6.083	9.333±6.658
	Occallatibacter_riparius	5.667±8.963	10±10.149	4.333±2.517	6.667±7.371	5.667±4.163
	Ellin516_bacterium_Ellin516	3±5.196	16.667±20.817	4±3.606	1±1.732	6.667±8.327
	Oleiharenicola_lentus	28±45.924	1±1	0.333±0.577	0±0	1.333±2.309
	Trinickia_dinghuensis	20±7	0.667±1.155	0.333±0.577	2.333±3.215	6±4
	Roseburia_inulinivorans	0.333±0.577	0±0	0±0	0±0	28.667±49.652
	Flavobacterium_alvei	0±0	13.333±14.64	6±2	8±13.856	0.667±0.577
	Candidatus_Nitrospira_nitrificans	0±0	2±2	0±0	2±2.646	22.667±36.665
	Acidobacteriaceae_bacterium_KBS_96	8.667±11.59	3.333±4.163	5.667±6.429	6±3.606	3±1.732
	Candidatus_Ovatusbacter_abovo	0.333±0.577	2.667±2.517	7.667±4.041	2.667±1.155	12.667±14.844
	gamma_proteobacterium_WY1	0±0	2.667±4.619	17.333±27.429	6±10.392	0±0
	Methyloligella_halotolerans	0±0	12.333±15.695	8±5.292	5.667±8.963	0±0
	Bordetella_genomosp._13	12±17.436	2±2	4.333±4.163	4.333±7.506	3±3
	Bdellovibrionales_bacterium_RBG_16_40_8	1±1.732	2.333±2.517	11±4.583	3.333±4.933	6.667±8.963
	Xanthomonadaceae_bacterium_LF70	1±1.732	4.333±3.786	7.333±3.055	5.333±7.506	6.333±3.786
	Pedosphaera_parvula_Ellin514	9±12.288	3.667±3.512	5.667±5.508	1±1	4.667±3.786
	Opitutus_terrae	1.667±2.887	5±5.292	10±4.359	4.667±6.429	2±3.464
	gamma_proteobacterium_LWH44	0±0	8±8	6.667±11.547	4.667±7.234	4±6.928
	Bradyrhizobium_lablabi	0.333±0.577	6.333±7.767	5.333±0.577	5.333±6.658	4.667±5.033
	Roseiarcus_fermentans	5.333±3.512	5.667±3.215	2.667±1.528	2±1.732	6±5.196
	Bradyrhizobium_canariense	0.667±0.577	9.667±9.074	4.667±2.517	3.333±5.774	2.667±2.082
	Thiomonas_delicata	6.333±9.292	3.667±5.508	2.667±3.055	3.333±0.577	5±3.464
	Conexibacter_sp.	5±5.196	3.333±0.577	3±1.732	1.667±0.577	7.333±7.767
	Bacteroides_caccae	0±0	0±0	0±0	0±0	19.667±34.064
	Terracidiphilus_gabretensis	1.667±1.155	11.667±13.868	2.667±3.055	1.667±1.528	1.333±1.155
	Devosia_geojensis	2.667±2.517	3±1	3.333±2.082	5±4.359	5±4
	Burkholderia_sp._14	1.667±2.887	0±0	17.333±15.535	0±0	0±0
	Pseudomonas_resinovorans	0±0	0±0	11.333±19.63	7.667±12.423	0±0
	Paraburkholderia_denitrificans	0.667±1.155	5±6.245	2±1.732	0±0	11.333±17.926
	Ramlibacter_monticola	0±0	11.333±10.263	2.667±1.528	2.333±4.041	2.333±4.041
	Candidatus_Obscuribacter_phosphatis	2.667±1.155	1.667±1.155	2.333±3.215	5.667±7.234	5.333±2.309
	Paraburkholderia_solisilvae	2.667±4.619	1±1.732	12.667±17.786	1±1.732	0±0
	Aquincola_tertiaricarbonis	9±6.083	2.667±1.528	1.667±1.528	3.667±3.215	0.333±0.577
	Faecalibacterium_prausnitzii	0.333±0.577	0±0	0±0	0±0	16.667±28.868
	Lactobacillus_rogosae	0±0	0±0	0±0	0±0	16.667±28.868
	Acidicapsa_dinghuensis	4.333±5.774	4±6.083	2.667±0.577	4.667±3.512	1±1
	Trinickia_diaoshuihuensis	0±0	7.667±11.59	6.667±6.028	1±1.732	1±1
	Edaphobacter_lichenicola	6.667±4.619	0.333±0.577	1.333±2.309	4.333±5.132	3.667±3.786
	Rhodanobacter_humi	0±0	7.333±9.452	4±3.464	2.333±4.041	2.667±2.082
	Acidobacteria_bacterium_IGE_018	0±0	8.333±13.577	5±3	3±5.196	0±0
	Parafilimonas_terrae	0±0	8.333±6.658	3.333±2.309	1±1.732	3.333±5.774
	Acidobacteria_bacterium_N3B	1±1	5.333±6.807	3.333±4.041	0±0	6±6.928
	Opitutus_sp._VeGlc2	1±1.732	0.333±0.577	3±1	3.667±5.508	7.333±1.155
	Verrucomicrobiae_bacterium_pACH90	1±1	5.333±5.132	5.667±1.155	1.333±0.577	2±2.646
	Terrimonas_sp._WWH135	0±0	2.333±2.517	4.333±3.055	8±13.856	0.333±0.577
	Flavitalea_antarctica	4.333±7.506	5.667±3.786	1.667±0.577	1.333±2.309	1.667±2.887
	Paraburkholderia_phytofirmans	0.333±0.577	8±12.166	0.333±0.577	5±7.81	1±1
	Candidatus_Solibacter_usitatus	1±1	7.333±9.452	1.667±2.887	1.667±1.528	2.333±4.041
	Hyphomicrobium_denitrificans	0±0	4.667±3.512	2.667±3.055	1±1.732	5.333±3.055
	Rhodobacter_sp._INCT285	0.333±0.577	8.667±8.327	1±1	0.667±1.155	3±1
	beta_proteobacterium_HTCC349	0±0	0±0	0±0	11.333±19.63	2.333±4.041
	Povalibacter_uvarum	0±0	4±5.292	3.333±5.774	6.333±10.97	0±0
	Caballeronia_cordobensis	10.333±14.434	1.667±2.082	1±1	0.333±0.577	0±0
	Dyella_flava	0±0	0±0	11.333±17.926	0.333±0.577	1.667±2.082
	Mucilaginibacter_formosus	1.333±1.528	0.667±1.155	0±0	4.667±8.083	6±6.083
	Candidatus_Nitrosoarchaeum_limnia_SFB1	0±0	4.333±4.041	1.667±0.577	3.333±5.774	3.333±5.774
	Acidobacteriaceae_bacterium_KBS_83	0.333±0.577	1±1	0.333±0.577	1±1.732	9.667±8.963
	Verrucomicrobiaceae_bacterium_SCGC_AG_212_N21	0±0	1.333±1.155	6.667±8.963	4.333±7.506	0±0
	Asticcacaulis_sp._JH4	7.333±6.658	1±1	1.667±1.155	1.667±1.528	0.333±0.577
	Dyella_japonica	4±6.928	3±5.196	3±5.196	1.667±2.887	0.333±0.577
	Acidocella_aluminiidurans	1.667±1.528	0.667±1.155	0.333±0.577	9.333±15.308	0±0
	Rhodovastum_atsumiense	1.667±2.082	2±2.646	1.333±0.577	5±4.583	1.667±0.577
	Acidicapsa_borealis	1.667±1.528	7±9.644	2.333±2.082	0.667±0.577	0±0
	Acidothermus_bacterium_Ellin5129	6.333±5.132	0.667±1.155	0.667±0.577	1.667±1.528	2.333±2.082
	Achromobacter_arsenitoxydans	2±1	2±0	2±1	1.667±0.577	3.667±2.517
	Lactiplantibacillus_plantarum	11.333±18.771	0±0	0±0	0±0	0±0
	Trinickia_soli	0±0	4±4.359	4.667±3.055	1±1	0.667±1.155
	Caballeronia_grimmiae	5.333±8.386	3±3.464	1.333±1.528	0.667±0.577	0±0
	Paraburkholderia_unamae	3.333±5.774	2.667±2.309	0.667±1.155	0.667±0.577	2.667±4.619
	Pararobbsia_silviterrae	1.667±2.887	2±2.646	5±3.606	1±1.732	0.333±0.577
	Piscinibacter_aquaticus	0±0	6.333±10.116	0±0	0.333±0.577	3.333±4.933
	Nitrospira_japonica	0±0	2±1.732	1.667±1.155	1±1.732	5±8.66
	Cupriavidus_metallidurans	0±0	7.333±8.737	1±1	1.333±2.309	0±0
	Mucilaginibacter_limnophilus	3.333±5.774	5.333±4.619	1±1	0±0	0±0
	Rhodobacter_sp._J8	0.333±0.577	5.333±5.033	1±0	2±3.464	0.667±1.155
	Staphylococcus_epidermidis	9.333±16.166	0±0	0±0	0±0	0±0
	Occallatibacter_bacterium_Ellin5225	0±0	7±6.083	1.333±1.528	0.333±0.577	0.667±1.155
	Terrimonas_crocea	0±0	1.333±2.309	1±1	6.333±10.116	0.667±1.155
	Conexibacter_bacterium_Ellin5025	1±1	2.667±2.887	0.667±0.577	2.667±2.517	2±3.464
	Asticcacaulis_sp._ECN_2008	0.333±0.577	4.333±3.786	2.667±2.517	0±0	1.667±2.887
	Peptoniphilus_rhinitidis	9±15.588	0±0	0±0	0±0	0±0
	Pseudomonas_putida	0.333±0.577	4.667±4.509	2.667±4.619	0.667±1.155	0.333±0.577
	Mucilaginibacter_hankyongensis	0.667±1.155	1.333±0.577	3.667±1.528	2±3.464	1±1.732
	beta_proteobacterium_LF4_45	0.333±0.577	3.667±5.508	2±2	2.333±4.041	0±0
	Candidatus_Koribacter_versatilis	0.667±1.155	3±2.646	1.333±1.155	2.667±2.309	0.333±0.577
	Legionella_norrlandica	2.667±4.619	1.667±1.155	0±0	1.667±2.082	1.667±2.082
	Parabacteroides_distasonis	0±0	0±0	0±0	0±0	7.667±13.279
	Bryocella_elongata	2.667±1.528	0.667±0.577	2±1	1.333±0.577	1±1.732
	Rhodanobacter_hydrolyticus	0±0	0.667±0.577	1.333±1.528	1.667±2.887	4±4
	Gemmatimonadetes_bacterium_WY71	1±1	0.667±1.155	4±4	1.667±2.082	0±0
	Paraburkholderia_susongensis	0.333±0.577	0.667±0.577	4±2	2±3.464	0.333±0.577
	Propionibacterium_acnes_HL005PA4	7±12.124	0±0	0±0	0.333±0.577	0±0
	alpha_proteobacterium_Gsoil_257	0.333±0.577	4.333±2.887	1±0	0±0	1.667±2.887
	Acidobacteria_bacterium	0±0	1.333±2.309	2±3.464	2.667±2.309	1.333±1.528
	Streptococcus_thermophilus	0±0	0±0	0±0	0±0	7.333±12.702
	Coraliomargarita_sp.	0±0	2.667±2.309	3.667±0.577	0.667±1.155	0±0
	Mucilaginibacter_mallensis	0.333±0.577	1.333±0.577	2.667±3.055	2.667±1.528	0±0
	Bacteroides_fragilis	0±0	0±0	0±0	0±0	7±12.124
	Chthoniobacter_flavus	0±0	1.667±1.155	4.333±3.055	0.667±1.155	0.333±0.577
	beta_proteobacterium_BP_5	0±0	0.333±0.577	0±0	6.667±11.547	0±0
	Mucilaginibacter_sp.	2.333±4.041	2.333±2.517	1.667±2.082	0.667±1.155	0±0
	Abditibacterium_bacterium_LY17	0±0	0±0	1.667±2.887	1±1.732	4±6.928
	Pseudomonas_knackmussii	0±0	2.667±3.055	2.667±3.055	1.333±2.309	0±0
	Pandoraea_genomosp._1	0±0	3±2.646	1.667±2.887	1.333±1.528	0.667±1.155
	Acidisarcina_polymorpha	3±3.606	0.667±1.155	0±0	2.667±3.055	0±0
	alpha_proteobacterium_U9_1i	0±0	1±1	1±1	2.333±4.041	2±3.464
	Anaerococcus_octavius	6.333±10.97	0±0	0±0	0±0	0±0
	[Enterobacter]_aerogenes	6.333±10.97	0±0	0±0	0±0	0±0
	[Eubacterium]_eligens	0±0	0±0	0±0	0±0	6.333±10.97
	Rhodopila_bacterium_Ellin5134	0.667±1.155	0.667±1.155	0.667±0.577	0.333±0.577	3.667±1.155
	Paraburkholderia_terrae	1.667±2.887	1±1.732	1±1	2.333±4.041	0±0
	Pseudacidovorax_intermedius	0±0	2.667±4.619	2±3.464	1.333±2.309	0±0
	Woodsholea_maritima	0±0	2.333±3.215	0.333±0.577	0.667±1.155	2.667±4.619
	Cytophagaceae_bacterium_JGI_0001001_B3	0±0	2±2.646	3.333±3.055	0.333±0.577	0.333±0.577
	Bacteroides_uniformis	3±5.196	0±0	0±0	0±0	2.667±4.619
	Bdellovibrio_bacteriovorus	0±0	2.333±4.041	1.667±2.082	1.667±2.887	0±0
	Globodera_pallida	0±0	0±0	5.667±8.145	0±0	0±0
	Sphingomonas_oligoaromativorans	0±0	0±0	3±4.359	2.667±4.619	0±0
	Rhodospirillales_bacterium_LP35	0±0	4.333±5.132	0.667±0.577	0.667±1.155	0±0
	Paraburkholderia_kururiensis	0.333±0.577	2±2	1.667±0.577	1.333±2.309	0±0
	Herbaspirillum_sp._Os44	5±7.81	0±0	0±0	0.333±0.577	0±0
	Flavobacterium_sp._WB_4.3_34	0±0	0±0	5.333±7.572	0±0	0±0
	Hassallia_byssoidea_VB512170	0±0	1±1.732	1.333±1.528	3±4.359	0±0
	Mucilaginibacter_sp._OK283	5.333±9.238	0±0	0±0	0±0	0±0
	Pandoraea_thiooxydans	0±0	1.667±1.528	2.333±1.528	1.333±2.309	0±0
	Rubrivivax_gelatinosus	1±1.732	3.333±4.163	0.667±1.155	0.333±0.577	0±0
	Silvibacterium_bohemicum	0.333±0.577	0±0	0±0	2±3.464	2.667±4.619
	Alistipes_putredinis	0±0	0±0	0±0	0±0	5±8.66
	Noviherbaspirillum_sp.	5±8.66	0±0	0±0	0±0	0±0
	Phocaeicola_dorei	4.333±7.506	0±0	0±0	0±0	0.667±1.155
	Chryseolinea_flava	0±0	0.667±1.155	3.333±4.933	1±1.732	0±0
	Bacteroides_stercoris	0±0	0±0	0±0	0±0	4.667±8.083
	Faecalibacillus_intestinalis	0±0	0±0	0±0	0±0	4.667±8.083
	Abditibacterium_utsteinense	1±1.732	0.667±0.577	1.333±1.155	1.667±2.887	0±0
	Akkermansia_muciniphila	4±6.928	0±0	0±0	0±0	0.667±1.155
	Dyella_amyloliquefaciens	0±0	0.667±0.577	2.667±4.619	1.333±2.309	0±0
	Micrococcus_luteus	0.667±1.155	1.333±1.528	0.667±0.577	2±2.646	0±0
	Dongia_soli	0.667±1.155	2.333±3.215	0.667±0.577	0.667±1.155	0.333±0.577
	Mucilaginibacter_panaciglaebae	0±0	0.333±0.577	3.333±2.517	0.667±1.155	0.333±0.577
	Geothrix_sp.	0±0	1.333±2.309	0.333±0.577	1±1.732	2±3.464
	Mesorhizobium_loti	0.333±0.577	2.333±2.082	0±0	1±1.732	1±1.732
	Asprobacter_aquaticus	0±0	1±1	2.333±4.041	1.333±2.309	0±0
	Cupriavidus_numazuensis	0.333±0.577	1.333±2.309	0.667±0.577	2.333±4.041	0±0
	Bradyrhizobium_japonicum	0.333±0.577	2.667±3.055	0±0	0.333±0.577	1±1
	Lactiplantibacillus_pentosus	4.333±7.506	0±0	0±0	0±0	0±0
	Nitrospirae_bacterium_13_2_20CM_2_62_8	0±0	1.667±1.528	1.333±0.577	0±0	1.333±2.309
	Flavobacterium_sp._THWCSN34	0±0	2.333±4.041	1.333±1.528	0.667±1.155	0±0
	Paraburkholderia_oxyphila	1.667±2.082	0.667±1.155	0±0	1±1	0.667±1.155
	Hyphomicrobium_sp._Ellin112	0±0	2.667±2.309	0.667±1.155	0.333±0.577	0.333±0.577
	Dyella_jiangningensis	0±0	1±1	2±2	1±1.732	0±0
	Legionella_santicrucis	1±1	0±0	0±0	1.667±2.887	1.333±1.528
	Mucilaginibacter_carri	4±6.928	0±0	0±0	0±0	0±0
	Porphyromonas_bennonis	0±0	0±0	0±0	0±0	4±6.928
	Flavobacterium_sp._WB2.3_15	0±0	2.333±4.041	0.333±0.577	1.333±2.309	0±0
	Mucilaginibacter_sp._A1_594	2.667±4.619	0±0	0.333±0.577	0.667±1.155	0±0
	Edaphobacter_flagellatus	0±0	3±3	0.667±0.577	0±0	0±0
	Paraburkholderia_sacchari	1±1.732	0.667±0.577	2±1	0±0	0±0
	Chthonomonas_calidirosea	0±0	1±0	0.333±0.577	1.333±1.528	1±1.732
	Rickettsia_symbiont_of_Nephotettix_cincticeps	0±0	0.333±0.577	0±0	1±1.732	2.333±3.215
	Steroidobacter_denitrificans	0±0	0.333±0.577	3.333±5.774	0±0	0±0
	Hyphomicrobium_methylovorum	0±0	1.333±1.155	1±0	1.333±2.309	0±0
	Trachelomonas_volvocinopsis_var._spiralis	0±0	0.667±1.155	0.667±1.155	1±1.732	1±1.732
	alpha_proteobacterium_INAWF007	2±1.732	0.667±1.155	0±0	0.333±0.577	0.333±0.577
	Candidatus_Vidania_fulgoroideae	0±0	2±3.464	1±1	0±0	0.333±0.577
	Roseimicrobium_gellanilyticum	0±0	0±0	0±0	3.333±5.774	0±0
	Alterococcus_agarolyticus	0±0	0.667±0.577	1±1.732	0.667±1.155	0.667±1.155
	Actimicrobium_sp._MsC_12_4CB4_02	3±2.646	0±0	0±0	0±0	0±0
	Aeromonas_caviae	0±0	1.333±1.155	1.667±1.528	0±0	0±0
	Caballeronia_temeraria	1±1.732	0.667±1.155	0.333±0.577	0.333±0.577	0.667±1.155
	Dongia_mobilis	0±0	0±0	2±2.646	1±1.732	0±0
	Gemmata_massiliana	3±5.196	0±0	0±0	0±0	0±0
	Gemmatimonadetes_bacterium_LP81	0±0	0±0	1±1.732	2±3.464	0±0
	Methylobacillus_flagellatus	0±0	0±0	0±0	0±0	3±5.196
	Niastella_koreensis	0±0	0±0	0±0	3±5.196	0±0
	Niastella_vici	0±0	0.333±0.577	0.667±1.155	2±3.464	0±0
	Phascolarctobacterium_faecium	0±0	0±0	0±0	0±0	3±5.196
	Phocaeicola_vulgatus	3±5.196	0±0	0±0	0±0	0±0
	Pseudomonas_sichuanensis	0±0	0±0	3±5.196	0±0	0±0
	alpha_proteobacterium_K6_28	0±0	1.667±1.528	0.333±0.577	0.667±1.155	0.333±0.577
	gamma_proteobacterium_MB_G_3	1±1.732	0.333±0.577	0±0	1.667±2.082	0±0
	Altererythrobacter_segetis	0±0	0.667±1.155	0.333±0.577	1.333±0.577	0.667±1.155
	Legionella_massiliensis	1.333±1.528	0.667±1.155	0±0	1±1.732	0±0
	Sphingomonas_agri	0±0	0.667±1.155	0.667±0.577	1.333±2.309	0.333±0.577
	Byssovorax_cruenta	1.333±1.528	1±1.732	0.333±0.577	0±0	0.333±0.577
	Bradyrhizobium_americanum	0.333±0.577	1.333±0.577	0±0	0±0	1.333±1.528
	Chitinophaga_silvatica	0±0	2.667±3.786	0±0	0±0	0±0
	Duganella_nigrescens	0±0	0±0	1.667±2.082	1±1.732	0±0
	Edaphocola_aurantiacus	0±0	0±0	2.667±4.619	0±0	0±0
	Flavobacterium_sp._BF105	0±0	1±1.732	1.667±2.082	0±0	0±0
	Gemmata_sp._Fl1_1	0±0	0±0	1±1	1.667±2.887	0±0
	Granulicella_paludicola	0±0	1±1.732	0±0	0±0	1.667±2.082
	Lactobacillus_johnsonii	0.667±1.155	0.333±0.577	0±0	0±0	1.667±1.528
	Marinobacter_lipolyticus	2.667±4.619	0±0	0±0	0±0	0±0
	Sideroxydans_paludicola	0±0	1.667±2.887	0±0	1±1.732	0±0
	Nitrosospira_multiformis	0±0	1.667±1.528	0.333±0.577	0.333±0.577	0.333±0.577
	Cytophaga_hutchinsonii	0.333±0.577	0.667±1.155	1±1	0.667±1.155	0±0
	Silvanigrella_bacterium_GLA1	0.667±0.577	0±0	0±0	1±1.732	1±1
	alpha_proteobacterium_WY6	0.333±0.577	1.667±1.528	0.333±0.577	0±0	0.333±0.577
	[Eubacterium]_hallii	0±0	0±0	0±0	0±0	2.667±4.619
	Edaphobacter_bacterium_Ellin337	0.333±0.577	0.333±0.577	0.333±0.577	1±1	0.667±1.155
	Galbitalea_soli	0±0	0.667±0.577	0±0	1.333±1.528	0.667±0.577
	Paraburkholderia_sprentiae	0±0	0.667±0.577	0.667±0.577	1.333±2.309	0±0
	Acidibacter_ferrireducens	1.333±1.528	0.333±0.577	0±0	1±1.732	0±0
	Limnobacter_thiooxidans	2.333±4.041	0±0	0±0	0±0	0.333±0.577
	Flavisolibacter_ginsengiterrae	0±0	1.333±1.528	0±0	1.333±2.309	0±0
	Luteolibacter_cuticulihirudinis	0±0	1.667±2.887	0.667±1.155	0±0	0±0
	Nitrospira_cf._moscoviensis_SBR1024	0±0	0±0	0±0	1.667±2.887	0.667±1.155
	Caballeronia_hypogeia	1.667±2.887	0±0	0.333±0.577	0.333±0.577	0±0
	Armatimonas_rosea	0.667±1.155	1±1.732	0±0	0.667±1.155	0±0
	Heliimonas_bacterium_AH47	0±0	1±1	0.667±1.155	0.667±1.155	0±0
	Ramlibacter_ginsenosidimutans	0±0	1±0	0.667±0.577	0.667±1.155	0±0
	beta_proteobacterium_A0640	0±0	1±1.732	1±1.732	0±0	0.333±0.577
	Novosphingobium_arabidopsis	0.333±0.577	0.667±1.155	0.333±0.577	0.667±0.577	0.333±0.577
	Terrimonas_sp._UBH14	0±0	0±0	0±0	0.333±0.577	2±3.464
	Pseudolabrys_sp._UBH10	0.333±0.577	1±1	0.333±0.577	0.333±0.577	0.333±0.577
	Alkanibacter_difficilis	0±0	0±0	0±0	1±1	1.333±2.309
	Bacillus_tuaregi	0±0	1±1.732	1.333±0.577	0±0	0±0
	Bradyrhizobium_lupini	0±0	2.333±3.215	0±0	0±0	0±0
	Ferruginibacter_lapsinanis	0±0	0.333±0.577	1.333±1.155	0.667±1.155	0±0
	Nevskia_soli	0±0	0±0	0±0	0±0	2.333±4.041
	Ohtaekwangia_koreensis	0±0	1±1.732	1.333±1.528	0±0	0±0
	Paraburkholderia_nodosa	0±0	0±0	1.333±2.309	0±0	1±1.732
	Altererythrobacter_sp._AMV9	0±0	0.333±0.577	1.667±2.082	0±0	0±0
	Arenimonas_daechungensis	0±0	1.667±2.887	0±0	0.333±0.577	0±0
	Dongia_bacterium_Ellin328	0±0	0.333±0.577	1.667±1.155	0±0	0±0
	Mesorhizobium_sp._DLS_79	0±0	0.667±0.577	0.667±1.155	0.667±1.155	0±0
	Bacteroides_intestinalis	0±0	0±0	0±0	0±0	2±3.464
	Caldibacillus_thermolactis	0±0	0.333±0.577	1±1	0.667±1.155	0±0
	Chitinophaga_parva	0±0	2±3.464	0±0	0±0	0±0
	Chthoniobacter_bacterium_Ellin513	2±3.464	0±0	0±0	0±0	0±0
	Clostridiaceae_bacterium_DJF_LS40	0±0	0±0	0±0	0±0	2±3.464
	Clostridioides_difficile	0±0	0±0	0±0	0±0	2±3.464
	Escherichia_coli	0±0	0±0	0±0	0±0	2±3.464
	Ferruginibacter_paludis	2±3.464	0±0	0±0	0±0	0±0
	Flavobacterium_ustbae	2±3.464	0±0	0±0	0±0	0±0
	Legionella_anisa	0±0	0.333±0.577	1±1	0.667±1.155	0±0
	Mesorhizobium_thiogangeticum	0.333±0.577	0±0	0±0	0.667±1.155	1±1.732
	Nitrospira_defluvii	0±0	0.667±1.155	0.333±0.577	1±1.732	0±0
	Paraburkholderia_lycopersici	0±0	0±0	2±3.464	0±0	0±0
	Phocaeicola_coprocola	2±3.464	0±0	0±0	0±0	0±0
	Variovorax_soli	0.333±0.577	0.667±0.577	1±1.732	0±0	0±0
	Acidothermus_bacterium_Ellin334	0.333±0.577	0±0	0.333±0.577	0.333±0.577	1±1.732
	Aquella_oligotrophica	1.333±1.528	0±0	0±0	0.667±1.155	0±0
	Rhodanobacter_denitrificans	0±0	1.333±1.155	0.333±0.577	0.333±0.577	0±0
	Methylotenera_versatilis	0±0	0±0	0±0	1.667±2.887	0±0
	Mucilaginibacter_craterilacus	0±0	0±0	0±0	1.667±2.887	0±0
	Proteus_penneri	0±0	0±0	0±0	0±0	1.667±2.887
	Trinickia_caryophylli	0±0	0±0	1.667±2.082	0±0	0±0
	Edaphobacter_bradus	0.333±0.577	0±0	0.667±0.577	0.667±1.155	0±0
	Luteolibacter_flavescens	0±0	0.333±0.577	0.667±1.155	0.667±1.155	0±0
	Methylobacillus_methanolivorans	0±0	0±0	0.667±0.577	1±1.732	0±0
	Sediminibacterium_aquarii	0±0	0.667±1.155	0.667±0.577	0.333±0.577	0±0
	actinobacterium_Aac_51	0.667±1.155	0±0	1±1.732	0±0	0±0
	Legionella_gratiana	1±1.732	0±0	0±0	0.333±0.577	0.333±0.577
	Amnibacterium_kyonggiense	0.333±0.577	0.333±0.577	0.333±0.577	0±0	0.667±0.577
	Asticcacaulis_taihuensis	0±0	0±0	0.333±0.577	1.333±2.309	0±0
	Granulicella_mallensis	1.333±1.155	0±0	0±0	0.333±0.577	0±0
	Nitrospira_sp._LWH103	0.333±0.577	0±0	0±0	0±0	1.333±2.309
	Rhizobium_mongolense	0±0	1.333±2.309	0±0	0.333±0.577	0±0
	Sphingobium_yanoikuyae	0±0	1.333±2.309	0±0	0±0	0.333±0.577
	Acidisphaera_rubrifaciens	0.667±0.577	0±0	0.667±0.577	0±0	0±0
	Bacteroidetes_bacterium_OLB8	0±0	0±0	0.667±1.155	0.667±1.155	0±0
	Pseudolysinimonas_kribbensis	0±0	0.667±0.577	0±0	0.667±1.155	0±0
	Rhizorhabdus_starnbergensis	0±0	0.667±0.577	0±0	0.667±1.155	0±0
	alpha_proteobacterium_Gsoil_264	0.667±1.155	0.333±0.577	0.333±0.577	0±0	0±0
	delta_proteobacterium_LX33	0±0	0±0	0±0	1.333±2.309	0±0
	Aciditerrimonas_ferrireducens	0.333±0.577	0±0	0±0	1±1.732	0±0
	Actinomycetales_bacterium	0.667±0.577	0.333±0.577	0.333±0.577	0±0	0±0
	Agriterribacter_humi	0±0	0.667±1.155	0.333±0.577	0.333±0.577	0±0
	Aliidongia_dinghuensis	0±0	1±1	0±0	0±0	0.333±0.577
	Caballeronia_pedi	0±0	0.333±0.577	0.333±0.577	0.667±1.155	0±0
	Chloroflexi_bacterium_OLB15	0±0	0±0	1±1.732	0±0	0.333±0.577
	Diaminobutyricibacter_tongyongensis	0±0	1±1.732	0±0	0.333±0.577	0±0
	Ellin517_bacterium_Ellin517	0±0	1±1	0±0	0.333±0.577	0±0
	Gemmatimonas_bacterium_Ellin5220	0±0	0.333±0.577	0.333±0.577	0±0	0.667±1.155
	Lacunisphaera_limnophila	0±0	0.667±1.155	0±0	0.333±0.577	0.333±0.577
	Massilia_tieshanensis	0±0	1±1.732	0±0	0.333±0.577	0±0
	Methyloceanibacter_marginalis	0±0	0±0	1±1.732	0.333±0.577	0±0
	Methylomonas_clara	0±0	1±1	0±0	0.333±0.577	0±0
	Ralstonia_pickettii	1±1.732	0±0	0±0	0±0	0.333±0.577
	Sideroxydans_lithotrophicus	0±0	0.333±0.577	0±0	0.333±0.577	0.667±1.155
	Sphingobium_rhizovicinum	1±1.732	0.333±0.577	0±0	0±0	0±0
	Variovorax_paradoxus	0±0	0.667±0.577	0±0	0.333±0.577	0.333±0.577
	Allisonella_histaminiformans	1.333±2.309	0±0	0±0	0±0	0±0
	Cupriavidus_pinatubonensis	0±0	0±0	0±0	1.333±2.309	0±0
	Megasphaera_indica	0±0	0±0	0±0	0±0	1.333±2.309
	Microcystis_sp._SAG_43.90	0±0	0±0	1.333±2.309	0±0	0±0
	Parabacteroides_johnsonii	0±0	0±0	0±0	0±0	1.333±2.309
	Proteus_vulgaris	0±0	0±0	0±0	0±0	1.333±2.309
	Sphingomonas_sp.	0±0	0±0	1.333±2.309	0±0	0±0
	Acidovorax_defluvii	0±0	0±0	1±1.732	0±0	0±0
	Bacteroides_xylanisolvens	0±0	0±0	0±0	0±0	1±1.732
	Bilophila_wadsworthia	0.333±0.577	0±0	0±0	0±0	0.667±1.155
	Blautia_obeum	0±0	0±0	0±0	0±0	1±1.732
	Candidatus_Nitrosotalea_devanaterra	0±0	0±0	0.667±1.155	0±0	0.333±0.577
	Cellulomonas_sp._NP4	0±0	0±0	1±1.732	0±0	0±0
	Chitinophaga_terrae__ex_Kim_and_Jung_2007	0±0	0±0	1±1	0±0	0±0
	Cupriavidus_yeoncheonensis	0±0	1±1	0±0	0±0	0±0
	Devosia_ginsengisoli	0±0	0.667±0.577	0±0	0±0	0.333±0.577
	Devosia_sp._H5989	1±1.732	0±0	0±0	0±0	0±0
	Dongia_sp._URHE0060	0±0	1±1.732	0±0	0±0	0±0
	Flavihumibacter_sp._MC113	0±0	0±0	1±1.732	0±0	0±0
	Flavobacterium_daemonense	0±0	0±0	1±1.732	0±0	0±0
	Gemmata_sp._Io1_6	0±0	0±0	0.667±0.577	0.333±0.577	0±0
	Ideonella_sp.	0±0	1±1.732	0±0	0±0	0±0
	Juncus_effusus	0±0	0.333±0.577	0±0	0±0	0.667±1.155
	Klebsiella_pneumoniae	0±0	0±0	0±0	0±0	1±1.732
	Legionella_saoudiensis	0±0	0±0	0±0	0.667±0.577	0.333±0.577
	Legionella_worsleiensis	0±0	0±0	0±0	0±0	1±1
	Massilia_ginsengisoli	0±0	0±0	1±1.732	0±0	0±0
	Massilia_sp.	1±1	0±0	0±0	0±0	0±0
	Mesorhizobium_amorphae	0±0	0.667±0.577	0±0	0.333±0.577	0±0
	Methylotenera_sp._N17	0±0	0±0	0±0	0±0	1±1.732
	Microbacterium_mangrovi	0±0	0±0	1±1.732	0±0	0±0
	Mucilaginibacter_ginsenosidivorans	0.333±0.577	0±0	0±0	0±0	0.667±1.155
	Mucilaginibacter_puniceus	0±0	0.333±0.577	0.667±1.155	0±0	0±0
	Mucilaginibacter_yixingensis	0±0	0±0	0±0	1±1.732	0±0
	Mycobacterium_tuberculosis	0±0	0±0	0.667±1.155	0.333±0.577	0±0
	Niastella_yeongjuensis	0±0	0±0	0.333±0.577	0±0	0.667±1.155
	Opitutus_sp._VeSm13	0±0	1±0	0±0	0±0	0±0
	Paraburkholderia_caffeinilytica	1±1.732	0±0	0±0	0±0	0±0
	Plesiomonas_shigelloides	0±0	0±0	0±0	1±1.732	0±0
	Pseudocitrobacter_faecalis	0±0	0.667±0.577	0±0	0.333±0.577	0±0
	Pseudomonas_aeruginosa	0±0	0±0	0±0	0±0	1±1.732
	Pseudomonas_guariconensis	0±0	0.333±0.577	0.667±1.155	0±0	0±0
	Pseudomonas_umsongensis	0±0	0±0	0±0	1±1.732	0±0
	Rhodoferax_saidenbachensis	0±0	0±0	1±1	0±0	0±0
	Romboutsia_ilealis	0±0	0±0	0±0	0±0	1±1.732
	Skermanella_sp._R224_3	0±0	0±0	0±0	0±0	1±1.732
	Sphingomonas_jaspsi	0±0	1±1.732	0±0	0±0	0±0
	Sphingomonas_pruni	0±0	1±1.732	0±0	0±0	0±0
	Sphingomonas_sediminicola	0±0	0.333±0.577	0±0	0±0	0.667±1.155
	Steroidobacter_bacterium_MI_8	0±0	0±0	0±0	0.667±0.577	0.333±0.577
	Steroidobacter_sp._JC2986	0±0	1±1.732	0±0	0±0	0±0
	Streptacidiphilus_carbonis	0±0	1±1.732	0±0	0±0	0±0
	Sulfuricaulis_limicola	0±0	0±0	0.667±0.577	0.333±0.577	0±0
	Thermomonas_carbonis	0±0	0±0	0±0	1±1.732	0±0
	Thermomonosporaceae_bacterium_YE4_D4_16_CH2	0.667±1.155	0±0	0±0	0.333±0.577	0±0
	Wolbachia_pipientis	1±1.732	0±0	0±0	0±0	0±0
	[Clostridium]_aldenense	0±0	0±0	0±0	0±0	1±1.732
	beta_proteobacterium_A1040	0±0	0.333±0.577	0.667±0.577	0±0	0±0
	Cetobacterium_somerae	0.333±0.577	0±0	0±0	0.333±0.577	0.333±0.577
	Nevskia_terrae	0.333±0.577	0.333±0.577	0.333±0.577	0±0	0±0
	Paraburkholderia_tropica	0.333±0.577	0.333±0.577	0.333±0.577	0±0	0±0
	Pedobacter_nutrimenti	0.333±0.577	0±0	0.333±0.577	0±0	0.333±0.577
	Pedobacter_nutrimenti	0.333±0.577	0±0	0.333±0.577	0±0	0.333±0.577
	Values are presented as mean ± standard deviation (SD) of absolute abundance (%) based on three biological replicates per group.

## Sheet: S4
	Table S4. Statistics of KEGG enrichment analysis. (Column 1: Category (B Level); Column 2: Pathway name; Column 3: P value; Column 4: FDR-corrected Q value; Column 5: Pathway ID (ko number); Column 6: Metabolite C number (The unique identifier for metabolites in the KEGG COMPOUND database)).
	KEGG_B_class	Pathway	Pvalue	Qvalue	Pathway ID	K_IDs
	Metabolism of terpenoids and polyketides	Sesquiterpenoid and triterpenoid biosynthesis	9.72e-05	0.00194387	ko00909	C09723+C09666+C09684+C06394+C09665+C19748+C19748
	Lipid metabolism	Glycerophospholipid metabolism	0.0767474	0.511649	ko00564	C00588+C06772
	Metabolism of cofactors and vitamins	Nicotinate and nicotinamide metabolism	0.0767474	0.511649	ko00760	C01004+C00153
	Metabolism of terpenoids and polyketides	Limonene degradation	0.21488	0.776567	ko00903	C11924+C09880+C11940
	Global and overview maps	Biosynthesis of secondary metabolites	0.21488	0.776567	ko01110	C02394+C00196+C09849
	Biosynthesis of other secondary metabolites	Carbapenem biosynthesis	0.278947	0.776567	ko00332	C00831
	Glycan biosynthesis and metabolism	Glycosylphosphatidylinositol (GPI)-anchor biosynthesis	0.278947	0.776567	ko00563	C00346
	Biosynthesis of other secondary metabolites	Tropane, piperidine and pyridine alkaloid biosynthesis	0.310627	0.776567	ko00960	C01746+C00729
	Biosynthesis of other secondary metabolites	Phenylpropanoid biosynthesis	0.476774	0.785463	ko00940	C01197+C02666+C00761+C18070+C10453
	Carbohydrate metabolism	Glycolysis / Gluconeogenesis	0.481147	0.785463	ko00010	C06186
	Amino acid metabolism	Arginine and proline metabolism	0.481719	0.785463	ko00330	C10497+C04498+C00315
	Metabolism of cofactors and vitamins	Ubiquinone and other terpenoid-quinone biosynthesis	0.535632	0.785463	ko00130	C00423+C00423
	Metabolism of terpenoids and polyketides	Monoterpenoid biosynthesis	0.56312	0.785463	ko00902	C11636+C01512+C00808
	Biosynthesis of other secondary metabolites	Flavonoid biosynthesis	0.579466	0.785463	ko00941	C00509+C06561+C00974+C09614+C01617+C09806+C10107
	Amino acid metabolism	Tryptophan metabolism	0.628371	0.785463	ko00380	C05660+C05831
	Biosynthesis of other secondary metabolites	Biosynthesis of various alkaloids	0.628371	0.785463	ko00996	C00805+C16716
	Amino acid metabolism	Phenylalanine metabolism	0.863785	0.98906	ko00360	C05607
	Biosynthesis of other secondary metabolites	Flavone and flavonol biosynthesis	0.921572	0.98906	ko00944	C05623+C01265
	Biosynthesis of other secondary metabolites	Biosynthesis of various plant secondary metabolites	0.965468	0.98906	ko00999	C01158
	Global and overview maps	Metabolic pathways	0.98906	0.98906	ko01100	C00633+C10700+C06588

## Sheet: S5
	Table S5. Detailed information on 297 significantly differentiated metabolites in root metabolites
	Index	Formula	Ionization model	Compounds	Class I	Class II	cpd_ID	kegg_map
	Secondary metabolites
	mws2186	C20H18O11	[M+H]+	Avicularin(Quercetin-3-O-α-L-arabinofuranoside)	Flavonoids	Flavonols	-	-
	pmn001704	C30H46O4	[M-H]-	2,3-Dihydroxy-5(6),12(13)-diene-ursolic acid*	Terpenoids	Triterpene	-	-
	Lmsn012627	C30H46O4	[M-H]-	2,3-Dihydroxyurs-12,18-dien-28-oic acid*	Terpenoids	Triterpene	-	-
	Hmjp003123	C21H18O13	[M+H]+	Quercetin-5-O-glucuronide	Flavonoids	Flavonols	-	-
	Wbmn009545	C34H50O7	[M-H]-	2,3-Diacetoxy-18-hydroxyoleana-5,12-dien-28-oic acid	Terpenoids	Triterpene	-	-
	pmn001479	C30H48O5	[M+CH3COOH-H]-	16,23-Epoxy-11,24,25-trihydroxydammar-13(17)-en-3-one (Alisol F)	Terpenoids	Triterpene	-	-
	mws0061	C21H20O12	[M-H]-	Quercetin-3-O-galactoside (Hyperin)	Flavonoids	Flavonols	C10073	-
	Smgp004575	C21H20O12	[M+H]+	Quercetin-5-O-β-D-glucoside*	Flavonoids	Flavonols	-	-
	pmn001700	C30H48O3	[M-H]-	24,30-Dihydroxy-12(13)-ene-lupeol	Terpenoids	Triterpene	-	-
	Lmfn000604	C13H16O10	[M-H]-	6-O-Galloyl-β-D-glucose*	Phenolic acids	Phenolic acids	-	-
	Lmpp003465	C21H20O13	[M+H]+	Myricetin-3-O-β-D-glucoside*	Flavonoids	Flavonols	-	-
	Cmsn002383	C25H34O11	[M-H]-	(7S,8S-Threo-3',4,7,9-tetrahydroxy-3-methoxy-8-O-4'-neolignan-9'-O-rhamnoside	Lignans and Coumarins	Lignans	-	-
	pmp000439	C30H44O3	[M+H]+	3-Hydroxyurs-5(6),12,18(19)-trien-28-oic acid (Uncargenin B)	Terpenoids	Triterpene	-	-
	Lmzn106284	C30H48O4	[M-H]-	2,3-Dihydroxylup-20(29)-en-28-oic acid (Alphitolic acid)	Terpenoids	Triterpene	C16912	-
	pmn001427	C30H48O4	[M-H]-	16,23:16,30-Diepoxydammar-24-ene-3,20-diol (Jujubogenin)	Terpenoids	Triterpene	-	-
	MWS1113	C11H21NO4	[M+H]+	Isobutyryl carnitine	Alkaloids	Alkaloids	-	-
	Wahp005277	C34H37N3O9	[M+H]+	Tricaffeoyl Spermidine	Alkaloids	Phenolamine	C18070	ko00940,ko01110
	Smpn011792	C30H48O4	[M-H]-	2,3-Dihydroxy-12-ursen-28-oic acid	Terpenoids	Triterpene	-	-
	Lmdn004314	C24H30O11	[M-H]-	6-O-p-Coumaroylajugol	Terpenoids	Monoterpenoids	-	-
	mws0089	C21H20O11	[M-H]-	Kaempferol-7-O-glucoside*	Flavonoids	Flavonols	-	-
	Li512114	C31H50O4	[M-H]-	2,3-Dihydroxyurs-12-en-28-oic acid methyl ester (Corosolic acid methyl ester)	Terpenoids	Triterpene	-	-
	MWSslk108	C9H17NO4	[M+H]+	O-Acetyl-L-carnitine	Alkaloids	Alkaloids	-	-
	mws0017	C7H19N3	[M+H]+	Spermidine	Alkaloids	Alkaloids	C00315	ko00330,ko00410,ko00480,ko00940,ko01100,ko02010
	Lmgp004784	C15H14O5	[M+H]+	Apiferol	Flavonoids	Flavones	-	-
	mws4183	C20H18O11	[M-H]-	Quercetin-3-O-arabinoside	Flavonoids	Flavonols	-	-
	Lmfp004055	C20H18O11	[M+H]+	Morin-3-O-xyloside	Flavonoids	Flavonols	-	-
	pmb2999	C22H22O11	[M-H]-	Chrysoeriol-5-O-glucoside	Flavonoids	Flavones	-	-
	Lmfn003760	C21H18O13	[M-H]-	Quercetin-4'-O-glucuronide	Flavonoids	Flavonols	-	-
	Hmyp002315	C15H10O7	[M+H]+	3,5,7,4'-Tetrahydroxy-Coumaronochromone	Others	Chromone	-	-
	Wayn004603	C21H18O13	[M-H]-	Tricetin 3'-glucuronide	Flavonoids	Flavones	-	-
	MWSHY0046	C21H20O12	[M+H]+	Quercetin-3-O-glucoside (Isoquercitrin)*	Flavonoids	Flavonols	C05623	ko00944,ko01100,ko01110
	Lmnn002886	C23H26O11	[M-H]-	1'-O-(3,4-Dihydroxyphenethyl)-O-caffeoyl-glucoside	Phenolic acids	Phenolic acids	-	-
	pma6640	C22H22O12	[M+H]+	3'-O-Methyltricetin-7-O-glucoside	Flavonoids	Flavones	-	-
	MWSmce454	C8H8O3	[M-H]-	3,5-Dihydroxyacetophenone	Phenolic acids	Phenolic acids	-	-
	pme1598	C22H24O11	[M-H]-	Hesperetin-5-O-glucoside	Flavonoids	Flavanones	-	-
	Xmsn002700	C21H22O12	[M-H]-	Taxifolin-3'-O-glucoside	Flavonoids	Flavanonols	-	-
	mws1329	C21H20O12	[M-H]-	Quercetin-7-O-glucoside	Flavonoids	Flavonols	C12639	-
	pmn001687	C13H12O8	[M-H]-	Cis-Coutaric acid	Phenolic acids	Phenolic acids	-	-
	Lmsn011015	C30H46O5	[M-H]-	1-Oxo-Siaresinolic acid	Terpenoids	Triterpene	-	-
	mws0032	C15H10O8	[M+H]+	Myricetin	Flavonoids	Flavonols	C10107	ko00941,ko00944,ko01110
	Lssp210350	C26H38O8	[M+H]+	Pierisfomoside C	Others	Others	-	-
	Lmzn006284	C30H48O4	[M-H]-	2-Hydroxyursolic acid	Terpenoids	Triterpene	-	-
	Lmzn006024	C30H44O5	[M-H]-	2-Aldehydo-A(1)-norlup-20(29)-en-27,28-dioic acid (Zizyberanal acid)	Terpenoids	Triterpene	-	-
	Ydhn004305	C22H36O7	[M-H]-	rhodomollein XIII	Terpenoids	Ditepenoids	-	-
	mws0906	C16H22O8	[M-H]-	Coniferin	Phenolic acids	Phenolic acids	C00761	ko00940,ko01110
	Lmsn010222	C30H48O6	[M-H]-	1,2,3-Trihydroxy-19-oxo-18,19-seco-urs-11,13(18)-dien-28-oic acid	Terpenoids	Triterpene	-	-
	Ydhn004272	C22H36O7	[M-H]-	grayanotoxin-I	Terpenoids	Ditepenoids	-	-
	pmn001644	C23H20O14	[M-H]-	Quercetin-3-O-(2''-O-acetyl)glucuronide	Flavonoids	Flavonols	-	-
	Lmdp002969	C21H20O13	[M+H]+	Myricetin-3-O-galactoside*	Flavonoids	Flavonols	-	-
	MWSmce394	C30H48O5	[M-H]-	2,3,19-Trihydroxyurs-12-en-28-oic acid (Tormentic acid)	Terpenoids	Triterpene	-	-
	Lskp211452	C30H48O6	[M+H]+	2,3,19,23-Tetrahydroxyolean-12-en-28-oic acid (Arjungenin)	Terpenoids	Triterpene	-	-
	Lmbp002962	C10H8O5	[M+H]+	Isofraxetin	Lignans and Coumarins	Coumarins	-	-
	Lssp210307	C30H48O3	[M+H]+	dihydromachaeric acid lactone	Terpenoids	Triterpene	-	-
	Cmsn002067	C25H32O10	[M-H]-	7S,8R-threo-3',9,9'-trihydroxy-3-methoxy-4',7-epoxy-neolignan-4-O-rhamnoside	Lignans and Coumarins	Lignans	-	-
	Wayn004064	C21H16O14	[M-H]-	3'-O-Methylellagic acid-4-O-glucuronide	Tannins	Tannin	-	-
	HX1191	C30H46O4	[M+H]+	3,4-Secodammara-4(28),20,24-trien-3,26-dioic acid	Terpenoids	Triterpene	-	-
	pmp000441	C30H46O4	[M+H]+	3-Hydroxy-11-oxours-12-en-28-oic acid (11-Keto-ursolic acid)	Terpenoids	Triterpene	-	-
	zjmp120216	C30H46O4	[M+H]+	11-Hydroxy-3-oxours-12-en-28-oic acid	Terpenoids	Triterpene	-	-
	Lskp211484	C30H46O4	[M+H]+	19-Hydroxy-3-oxo-24-norolean-12-en-28-oic acid	Terpenoids	Triterpene	-	-
	Lssp210342	C25H38O10	[M+H]+	Pieristoxin K	Terpenoids	Ditepenoids	-	-
	Zaxn005783	C21H32O2	[M-H]-	Methyl neoabietate	Terpenoids	Ditepenoids	-	-
	pmn001591	C30H48O5	[M-H]-	3,19,23-Trihydroxyurs-12-en-28-oic acid (Rutundic acid)	Terpenoids	Triterpene	-	-
	Hmmp001541	C17H15NO4	[M+H]+	(E)-3-(3',5'-Dimethoxy-4'-hydroxy-benzylidene')-2-indolinone	Alkaloids	Plumerane	-	-
	pmb2871	C13H16O9	[M-H]-	1-O-Gentisoyl-β-D-glucoside	Phenolic acids	Phenolic acids	-	-
	Xmyp005654	C21H20O11	[M+H]+	Kaempferol-4'-O-glucoside	Flavonoids	Flavonols	-	-
	mws2212	C9H8O4	[M-H]-	Caffeic acid	Phenolic acids	Phenolic acids	C01197	ko00940,ko01100,ko01110
	Zmtn001661	C14H20O8	[M-H]-	Vanilloloside	Phenolic acids	Phenolic acids	-	-
	pmb2620	C11H12O4	[M-H]-	3,4-Dimethoxycinnamic acid	Phenolic acids	Phenolic acids	-	-
	Wayn002532	C12H14O9	[M-H]-	Gallic acid-1-O-xyloside	Tannins	Tannin	-	-
	Latp002963	C19H22O10	[M+H]+	5-Acetonyl-6-glucosyl-7-hydroxy-2,6-methylchromone	Others	Chromone	-	-
	Zmhn001793	C15H18O9	[M-H]-	6-O-Caffeoyl-D-glucose*	Phenolic acids	Phenolic acids	-	-
	Lmcp003402	C22H22O12	[M+H]+	Tamarixetin-3-O-glucoside (Tamarixin)	Flavonoids	Flavonols	-	-
	HJN051	C28H32O16	[M-H]-	Tamarixetin-3-O-rutinoside	Flavonoids	Flavonols	-	-
	MWSslk138	C7H6O5	[M-H]-	2,3,4-Trihydroxybenzoic acid	Phenolic acids	Phenolic acids	-	-
	Hmln003605	C30H48O6	[M-H]-	2,3,19,23-Tetrahydroxyurs-12-ene-28-oic acid (Myrianthic acid)	Terpenoids	Triterpene	-	-
	Lmdp003808	C16H12O7	[M+H]+	Azaleatin (5-O-Methylquercetin)	Flavonoids	Flavonols	C10022	-
	HJN069	C30H24O12	[M-H]-	Tetrahydroxyflavan-(4α-8-epicatechin)	Flavonoids	Flavanols	-	-
	mws0044	C15H12O7	[M-H]-	Taxifolin(Dihydroquercetin)	Flavonoids	Flavanonols	C01617	ko00941,ko01100,ko01110
	pmp000579	C22H22O11	[M+H]+	Diosmetin-7-O-galactoside	Flavonoids	Flavones	-	-
	Lmjp002906	C22H22O12	[M+H]+	Rhamnetin-3-O-Glucoside*	Flavonoids	Flavonols	-	-
	HJN049	C30H24O12	[M-H]-	2α,3α-Epoxy-5,7,3',4'-tetrahydroxyflavan-(4β-8-catechin)	Tannins	Proanthocyanidins	-	-
	pmn001420	C15H18O9	[M-H]-	1-O-Caffeoyl-β-D-glucose*	Phenolic acids	Phenolic acids	C10433	-
	Hmsp004125	C16H14O6	[M+H]+	3'-Deoxy-4-O-methylsappanol	Others	Alcohol compounds	-	-
	Wbmp004602	C19H18O6	[M+H]+	1,2-Dihydro-7-hydroxy-1-(4-hydroxy-3-methoxyphenyl)-3-(hydroxymethyl)-6-methoxy-(1S,2R)-2-naphthalenecarboxaldehyde	Lignans and Coumarins	Lignans	-	-
	Hmjn008136	C30H46O4	[M-H]-	2,3-Dihydroxyoleana-11,13(18)-dien-28-oic acid (Camaldulenic acid)	Terpenoids	Triterpene	-	-
	MW0168269	C17H22O3	[M-H]-	Podocarpa-8,11,13-trien-16-oic acid, 12-hydroxy-	Terpenoids	Ditepenoids	-	-
	pmb0108	C19H18O8	[M+H]+	Feruloyl syringic acid	Phenolic acids	Phenolic acids	-	-
	Wmnp000001	C30H48O4	[M+H]+	3,12-Dihydroxyoleanan-28,13-olide (Oleanderolide)	Terpenoids	Triterpene	-	-
	Cmbn004962	C25H28O12	[M-H]-	10-O-[(E)-p-Coumaroyl]-geniposidic acid	Terpenoids	Monoterpenoids	-	-
	pmn001378	C26H32O11	[M-H]-	Pinoresinol-4-O-glucoside	Lignans and Coumarins	Lignans	C17529	-
	mws0917	C17H14O7	[M-H]-	3,7-Di-O-methylquercetin	Flavonoids	Flavonols	C01265	ko00944,ko01110
	Zasn010433	C20H36O2	[M-H]-	9,12-Octadecadienoic acid,ethyl ester	Others	Others	-	-
	pme3475	C15H12O5	[M+H]+	Butin; 7,3',4'-Trihydroxyflavanone	Flavonoids	Flavanones	C09614	ko00941
	Lahp004442	C15H12O5	[M+H]+	3,4-Dihydro-4-(4'-hydroxyphenyl)-5,7-dihydroxycoumarin	Lignans and Coumarins	Coumarins	-	-
	MWSmce490	C8H8O4	[M-H]-	2',4',6'-Trihydroxyacetophenone	Phenolic acids	Phenolic acids	C21895	-
	MWSHY0017	C15H12O5	[M+H]+	Naringenin (5,7,4'-Trihydroxyflavanone)	Flavonoids	Flavanones	C00509	ko00941,ko00943,ko01100,ko01110
	pmn001468	C19H26O13	[M-H]-	Sibiricose A3	Phenolic acids	Phenolic acids	-	-
	pme2960	C15H12O5	[M+H]+	Naringenin chalcone; 2',4,4',6'-Tetrahydroxychalcone	Flavonoids	Chalcones	C06561	ko00941,ko01100,ko01110
	Lmhn002321	C21H18O12	[M-H]-	Vnilloylcaffeoyltartaric acid	Phenolic acids	Phenolic acids	-	-
	MWS20201	C13H16O10	[M+H]+	1-O-Galloyl-β-D-glucose	Phenolic acids	Phenolic acids	C01158	ko00999
	mws1094	C15H12O6	[M-H]-	Aromadendrin (Dihydrokaempferol)	Flavonoids	Flavanonols	C00974	ko00941,ko01100,ko01110
	MWSmce632	C10H10O4	[M+H]+	Vanillin acetate	Phenolic acids	Phenolic acids	-	-
	MWSmce573	C9H10O2	[M-H]-	3,4-Dimethylbenzoic acid	Phenolic acids	Phenolic acids	-	-
	Zbyn002745	C16H24O10	[M-H]-	Loganic acid	Terpenoids	Monoterpenoids	C01512	ko00902,ko01110
	Zmlp005013	C16H10O8	[M+H]+	3,3'-O-Dimethylellagic Acid	Tannins	Tannin	-	-
	Lmyn002435	C19H28O10	[M-H]-	Hydrangeifolin I	Phenolic acids	Phenolic acids	-	-
	Cmmp006152	C29H44O5	[M-H]-	Norarjunolic acid	Terpenoids	Triterpene	-	-
	pme0001	C28H34O15	[M-H]-	Hesperetin-7-O-neohesperidoside(Neohesperidin)*	Flavonoids	Flavanones	C09806	ko00941
	mws0036	C28H34O15	[M-H]-	Hesperetin-7-O-rutinoside (Hesperidin)*	Flavonoids	Flavanones	C09755	-
	pmp000275	C30H28O12	[M+H]+	Gambiriin A1	Tannins	Tannin	C17772	-
	Zjlp100905	C31H48O5	[M+H]+	3-Hydroxyolean-12-ene-28,30-dioic acid 30-methyl ester (Serjanic Acid)	Terpenoids	Triterpene	-	-
	Lmyn002540	C16H19NO9	[M-H]-	Dioxindole-3-acetyl-3-O-glucoside	Alkaloids	Plumerane	-	-
	Sacn003282	C17H24O11	[M-H]-	10-hydroxymajoroside	Phenolic acids	Phenolic acids	-	-
	Zajn002491	C21H24O11	[M-H]-	catechin-4-β-D-galactopyranoside*	Flavonoids	Flavanols	-	-
	Wbtn006053	C24H20O9	[M-H]-	9-hydroxy-2-(2-hydroxy-3-methoxyphenyl)-3-(hydroxymethyl)-12-methoxy-2,3-dihydro-1,4,5-trioxatetraphen-10-one	Others	Ketone compounds	-	-
	Zmcn009787	C30H46O4	[M-H]-	23-Hydroxy-3-oxoolean-12-en-28-oic acid (Hederagonic acid)	Terpenoids	Triterpene	-	-
	Lmhn003494	C20H16O10	[M-H]-	Caffeoylbenzoyltartaric acid	Phenolic acids	Phenolic acids	-	-
	Hmln002199	C23H22O13	[M-H]-	Quercetin-3-O-(6''-O-acetyl)galactoside	Flavonoids	Flavonols	-	-
	pmb0494	C15H22N2O4	[M+H]+	Sinapoylputrescine	Alkaloids	Phenolamine	-	-
	pme0432	C30H24O12	[M-H]-	Procyanidin A2	Tannins	Proanthocyanidins	C10237	-
	Zmhn002334	C16H20O9	[M-H]-	6-O-Feruloyl-β-D-glucose	Phenolic acids	Phenolic acids	-	-
	Lskp211491	C30H46O5	[M+H]+	2,3,23-Trihydroxyurs-12,19(29)-dien-28-oic acid	Terpenoids	Triterpene	-	-
	Ymjm000101	C30H44O4	[M+H]+	6-Hydroxy-3-oxooleana-11,13(18)-dien-28-oic acid	Terpenoids	Triterpene	-	-
	Lssp210384	C30H24O12	[M+H]+	2α,3α-epoxy-5,7,3',4'-tetrahydroxyflavan-(4b→8)-epicatechin	Others	Others	-	-
	Hmcp001636	C23H24O13	[M+H]+	Limocitrin-7-O-glucoside	Flavonoids	Flavonols	-	-
	Lmlp002765	C15H16O2	[M+H]+	Stilbostemin B	Phenolic acids	Phenolic acids	-	-
	mws1038	C11H22N2O4S	[M-H]-	Pantetheine	Alkaloids	Alkaloids	C00831	ko00332,ko00770,ko01100,ko01110
	Lmlp003161	C14H20N2O3	[M+H]+	N-Feruloylputrescine	Alkaloids	Phenolamine	C10497	ko00330,ko01100
	KMW0102	C6H14O	1-Hexanol	Alcohol	111-27-3	868	-
	Index	Formula	Compounds	Class I	CAS	NIST_RI	kegg_map
	Volatile metabolites
	D246	C14H24O2	Propanoic acid, 2-methyl-, 3,7-dimethyl-2,6-octadienyl ester, (Z)-	Ester	2345-24-6	1475	-
	NMW0227	C15H24	(Z)-1-Methyl-4-(6-methylhept-5-en-2-ylidene)cyclohex-1-ene	Terpenoids	13062-00-5	1515	ko00909
	XMW0979	C15H24	(4R,4aS,6S)-4,4a-Dimethyl-6-(prop-1-en-2-yl)-1,2,3,4,4a,5,6,7-octahydronaphthalene	Terpenoids	823810-22-6	1476	-
	D244	C15H26O	(3S,3aR,3bR,4S,7R,7aR)-4-Isopropyl-3,7-dimethyloctahydro-1H-cyclopenta[1,3]cyclopropa[1,2]benzen-3-ol	Terpenoids	23445-02-5	1515	-
	XMW1182	C15H24	Di-epi-.alpha.-cedrene-(I)	Terpenoids	21996-77-0	1382	-
	WMW0052	C15H24	(E)-1-Methyl-4-(6-methylhept-5-en-2-ylidene)cyclohex-1-ene	Terpenoids	53585-13-0	1533	ko00909
	KMW0522	C15H24	Copaene	Terpenoids	3856-25-5	1376	-
	KMW0511	C11H14O2	Butyl benzoate	Ester	136-60-7	1377	-
	KMW0618	C15H24	Naphthalene, 1,2,3,5,6,8a-hexahydro-4,7-dimethyl-1-(1-methylethyl)-, (1S-cis)-	Terpenoids	483-76-1	1524	ko00909,ko01100,ko01110
	XMW0812	C15H24	Benzene, (1-methyl-1-propylpentyl)-	Aromatics	54932-91-1	1504	-
	XMW1180	C15H24O	(1R,1aR,2aS,5R,6R,6aS,7aS)-1,6,6a-trimethyldecahydro-1,2a-methanocyclopropa[b]naphthalen-5-ol	Terpenoids	860769-47-7	1431	-
	XMW0527	C10H18O	2-Cyclohexen-1-ol, 1-methyl-4-(1-methylethyl)-, cis-	Alcohol	29803-82-5	1122	-
	NMW0188	C9H8O2	2-Propenoic Acid, 3-phenyl-	Acid	621-82-9	1435	ko00130,ko00360,ko00940,ko00996,ko00999,ko01100,ko01110
	NMW0186	C12H20O2	Cyclohexanepropanoic Acid, 2-propenyl ester	Ester	2705-87-5	1435	-
	XMW0982	C15H22O	Benzene, [1-[[1-(1-methylethyl)-3-butenyl]oxy]ethyl]-, [S-(R*,R*)]-	Aromatics	98088-51-8	1463	-
	WMW0217	C12H22O	2-Octenal, 2-butyl-	Alcohol	13019-16-4	1378	-
	WMW0021	C15H22	trans-Calamenene	Terpenoids	73209-42-4	1529	-
	XMW0701	C10H12N2	1H-Pyrrolo[2,3-b]pyridine, 2-(1-methylethyl)-	Heterocyclic compound	27257-18-7	1392	-
	XMW0468	C15H24	Bicyclo[3.1.1]hept-2-ene, 2,6-dimethyl-6-(4-methyl-3-pentenyl)-	Terpenoids	17699-05-7	1435	-
	XMW1463	C12H20O3	2-Oxabicyclo[2.2.2]octan-6-ol, 1,3,3-trimethyl-, acetate	Ester	57709-95-2	1344	-
	NMW0142	C12H20O2	Cyclohexanol, 1-methyl-4-(1-methylethylidene)-, acetate	Ester	10235-63-9	1341	-
	KMW0509	C15H24	Cyclohexene, 4-ethenyl-4-methyl-3-(1-methylethenyl)-1-(1-methylethyl)-, (3R-trans)-	Terpenoids	20307-84-0	1338	-
	NMW0135	C8H7NS	Thiocyanic acid, phenylmethyl ester	Sulfur compounds	3012-37-1	1339	-
	NMW0143	C10H15N	BenzenAmine, 2,6-diethyl-	Amine	579-66-8	1342	-
	XMW0537	C9H10O	1H-Inden-5-ol, 2,3-dihydro-	Phenol	1470-94-6	1335	-
	NMW0158	C7H7NO3	Benzene, 1-methoxy-2-nitro-	Aromatics	91-23-6	1368	-
	KMW0518	C12H20O2	2,6-Octadien-1-ol, 3,7-dimethyl-, acetate, (Z)-	Ester	141-12-8	1362	-
	WMW0212	C11H14O3	Benzoic acid, 4-ethoxy-, ethyl ester	Ester	23676-09-7	1522	-
	NMW0138	C8H6O3	Piperonal	Aldehyde	120-57-0	1334	-
	NMW0125	C7H6O3	Salicylic Acid	Acid	69-72-7	1303	ko00996,ko01100,ko01110,ko04075
	XMW1351	C15H24	Dauca-4(11),8-diene	Terpenoids	395070-76-5	1532	-
	XMW1412	C15H24	1H-3a,7-Methanoazulene, 2,3,4,7,8,8a-hexahydro-3,6,8,8-tetramethyl-, (3R,3aS,7S,8aR)-	Terpenoids	65354-33-8	1389	-
	XMW1097	C12H22O2	Hexanoic acid, 3-hexenyl ester	Ester	84434-19-5	1386	-
	XMW0107	C8H10O2	1,2-Benzenedimethanol	Alcohol	612-14-6	1392	-
	XMW0617	C12H24O3	Propanoic acid, 2-methyl-, 3-hydroxy-2,2,4-trimethylpentyl ester	Ester	77-68-9	1374	-
	XMW0198	C13H22O	3-Buten-2-ol, 4-(2,6,6-trimethyl-2-cyclohexen-1-yl)-, (3E)-	Alcohol	25312-34-9	1455	-
	NMW0006	C10H14O	2-Cyclohexen-1-one, 3-methyl-6-(1-methylethylidene)-	Terpenoids	491-09-8	1340	-
	XMW0700	C15H24	4a,8-Dimethyl-2-(prop-1-en-2-yl)-1,2,3,4,4a,5,6,7-octahydronaphthalene	Terpenoids	103827-22-1	1492	-
	XMW0264	C15H24	Bicyclo[4.4.0]dec-1-ene, 2-isopropyl-5-methyl-9-methylene-	Terpenoids	150320-52-8	1507	-
	WMW0007	C15H24	[1S-(1.alpha.,7.alpha.,8a.beta.)]-1,2,3,5,6,7,8,8a-octahydro-1,4-dimethyl-7-(1-methylethenyl)-Azulene	Terpenoids	3691-11-0	1505	-
	D338	C15H24	1-methyl-4-(1,2,2-trimethylcyclopentyl)cyclohexa-1,3-diene	Terpenoids	29621-78-1	1509	-
	D74	C9H10O2	4-Acetylanisole	Ketone	100-06-1	1348	-
	NMW0145	C7H7NO	Benzamide	Amine	55-21-0	1344	-
	KMW0503	C8H9NO2	Methyl anthranilate	Ester	134-20-3	1343	-
	XMW1247	C13H20	Cyclohexene, 6-(2-butenylidene)-1,5,5-trimethyl-, (E,Z)-	Hydrocarbons	71186-24-8	1336	-
	KMW0595	C15H24	1,3-Cyclohexadiene, 5-(1,5-dimethyl-4-hexenyl)-2-methyl-, [S-(R*,S*)]-	Terpenoids	495-60-3	1495	-
	D339	C15H24	cis-.alpha.-Bisabolene	Terpenoids	29837-07-8	1504	-
	XMW1179	C8H16Cl2O	Butane, 1,1'-oxybis[4-chloro-	Ether	6334-96-9	1343	-
	KMW0512	C15H24	.alpha.-Cubebene	Terpenoids	17699-14-8	1351	-
	XMW0025	C9H10O2	Paroxypropione	Ketone	70-70-2	1349	-
	KMW0516	C12H20O2	.alpha.-Terpinyl acetate	Ester	80-26-2	1350	-
	KMW0605	C15H26O2	Pentanoic acid, 1-ethenyl-1,5-dimethyl-4-hexenyl ester	Ester	10471-96-2	1510	-
	XMW0012	C15H24	Naphthalene, 1,2,4a,5,6,8a-hexahydro-4,7-dimethyl-1-(1-methylethyl)-, [1S-(1.alpha.,4a.beta.,8a.alpha.)]-	Terpenoids	24406-05-1	1538	-
	KMW0679	C10H10O2	2-Propenoic acid, 3-phenyl-, methyl ester, (E)-	Ester	1754-62-7	1379	-
	WMW0012	C15H24	(+)-epi-Bicyclosesquiphellandrene	Terpenoids	54274-73-6	1482	-
	KMW0597	C15H24	.gamma.-Muurolene	Terpenoids	30021-74-0	1477	-
	XMW0802	C8H8N2O	2-Hydroxymethylbenzimidazole	Heterocyclic compound	22128-99-0	1437	-
	XMW0112	C15H24	Naphthalene, 1,2,4a,5,8,8a-hexahydro-4,7-dimethyl-1-(1-methylethyl)-, (1.alpha.,4a.beta.,8a.alpha.)-(.+/-.)-	Terpenoids	5951-61-1	1440	-
	D106	C10H10O2	1,1'-(1,4-phenylene)bis-Ethanone	Ketone	1009-61-6	1461	-
	XMW0380	C15H24	1H-Cyclopropa[a]naphthalene, 1a,2,3,5,6,7,7a,7b-octahydro-1,1,7,7a-tetramethyl-, [1aR-(1a.alpha.,7.alpha.,7a.alpha.,7b.alpha.)]-	Terpenoids	17334-55-3	1432	-
	w38	C15H24	1H-3a,7-Methanoazulene, octahydro-3,8,8-trimethyl-6-methylene-, [3R-(3.alpha.,3a.beta.,7.beta.,8a.alpha.)]-	Terpenoids	546-28-1	1421	-
	KMW0614	C15H24	Cubenene	Terpenoids	29837-12-5	1532	-
	XMW0819	C15H24	(1S,4S,4aR)-1-Isopropyl-4-methyl-7-methylene-1,2,3,4,4a,5,6,7-octahydronaphthalene	Terpenoids	157477-72-0	1463	-
	KMW0210	C15H24	1H-Cyclopenta[1,3]cyclopropa[1,2]benzene, octahydro-7-methyl-3-methylene-4-(1-methylethyl)-, [3aS-(3a.alpha.,3b.beta.,4.beta.,7.alpha.,7aS*)]-	Terpenoids	13744-15-5	1390	-
	XMW0151	C15H24	Epizonarene	Terpenoids	41702-63-0	1501	-
	XMW0552	C13H16O2	2,2'-Isopropylidenebis(5-methylfuran)	Heterocyclic compound	59212-75-8	1458	-
	XMW0019	C8H8O2	Acetophenone, 4'-hydroxy-	Ketone	99-93-4	1455	ko01100
	NMW0229	C10H8O	2-Naphthalenol	Phenol	135-19-3	1521	-
	XMW0045	C15H24	(1R,4R,4aS,8aR)-4,7-Dimethyl-1-(prop-1-en-2-yl)-1,2,3,4,4a,5,6,8a-octahydronaphthalene	Terpenoids	92692-39-2	1458	-
	KMW0555	C15H24	trans-.alpha.-Bergamotene	Terpenoids	13474-59-4	1435	-
	XMW0974	C15H24	1,2,4-Methenoazulene, decahydro-1,5,5,8a-tetramethyl-, [1S-(1.alpha.,2.alpha.,3a.beta.,4.alpha.,8a.beta.,9R*)]-	Terpenoids	1137-12-8	1374	-
	KMW0589	C15H24	Humulene	Terpenoids	6753-98-6	1454	ko00909
	XMW1439	C9H11NO2	Benzene, (1-nitropropyl)-	Aromatics	5279-14-1	1310	-
	XMW0948	C15H24	Valerena-4,7(11)-diene	Terpenoids	351222-66-7	1460	-
	XMW0469	C15H24	(1R,3aS,8aS)-7-Isopropyl-1,4-dimethyl-1,2,3,3a,6,8a-hexahydroazulene	Terpenoids	36577-33-0	1440	-
	D344	C11H18O	(E,E)-2,4-Undecadienal	Aldehyde	30361-29-6	1430	-
	XMW1256	C13H20O	2-Butanone, 4-(2,6,6-trimethyl-1,3-cyclohexadien-1-yl)-	Ketone	20483-36-7	1424	-
	KMW0573	C15H24	(E)-.beta.-Famesene	Terpenoids	18794-84-8	1457	ko00909,ko01110
	KMW0487	C9H10O	2-Propen-1-ol, 3-phenyl-	Alcohol	104-54-1	1310	ko01110
	XMW0197	C15H24	(1S,4S,4aS)-1-Isopropyl-4,7-dimethyl-1,2,3,4,4a,5-hexahydronaphthalene	Terpenoids	267665-20-3	1458	-
	XMW1129	C10H12O3	Ethyl mandelate	Ester	774-40-3	1421	-
	KMW0545	C12H24O	Dodecanal	Aldehyde	112-54-9	1409	-
	XMW1364	C15H26	7-Octylidenebicyclo[4.1.0]heptane	Terpenoids	82253-11-0	1522	-
	D340	C12H16O	3-Hexanone, 1-phenyl-	Ketone	29898-25-7	1427	-
	NMW0183	C7H8O2	Benzenemethanol, 4-hydroxy-	Alcohol	623-05-2	1426	-
	XMW0060	C15H20	.alpha.-Dehydro-ar-himachalene	Terpenoids	78204-62-3	1516	-
	WMW0095	C13H24O	5,9-Undecadien-2-ol, 6,10-dimethyl-	Alcohol	53837-34-6	1459	-
	XMW0303	C12H22O2	Hexanoic acid, 5-hexenyl ester	Ester	108058-81-7	1371	-
	D394	C10H18OS	Cyclohexanone, 2-(1-mercapto-1-methylethyl)-5-methyl-, (2S-trans)-	Ketone	35117-85-2	1366	-
	NMW0160	C7H6O4	Benzoic Acid, 2,3-dihydroxy-	Acid	303-38-8	1372	ko01110
	D341	C15H24	Naphthalene, decahydro-1,6-bis(methylene)-4-(1-methylethyl)-, (4.alpha.,4a.alpha.,8a.alpha.)-	Terpenoids	30021-46-6	1459	-
	D402	C10H14O2	Piperitenone oxide	Ketone	35178-55-3	1368	-
	NMW0157	C8H9NO	Acetamide, N-phenyl-	Amine	103-84-4	1366	-
	XMW1323	C9H8O2	2(3H)-Benzofuranone, 3-methyl-	Heterocyclic compound	32267-71-3	1333	-
	KMW0517	C11H20O	2-Undecenal, E-	Aldehyde	53448-07-0	1366	-
	XMW0285	C7H6O2	BenzAldehyde, 4-hydroxy-	Aldehyde	123-08-0	1364	ko01100
	KMW0558	C14H24O2	1,5-Dimethyl-1-vinyl-4-hexenyl butyrate	Ester	78-36-4	1418	-
	KMW0523	C11H24O	1-Undecanol	Alcohol	112-42-5	1371	-
	KMW0513	C11H20O	2-Undecenal	Aldehyde	2463-77-6	1367	-
	NMW0180	C6H6N2O	Niacinamide	Amine	98-92-0	1419	ko00760,ko01100,ko01240
	D358	C12H22O2	4-tert-Butylcyclohexyl acetate	Ester	32210-23-4	1368	-
	KMW0554	C13H20O	.alpha.-Ionone	Terpenoids	127-41-3	1426	-
	KMW0620	C15H22	Benzene, 1-(1,5-dimethyl-4-hexenyl)-4-methyl-	Terpenoids	644-30-4	1483	-
	NMW0217	C8H13NO2	1H-Pyrrolizine-7-methanol, 2,3,5,7a-tetrahydro-1-hydroxy-, (1S-cis)-	Heterocyclic compound	520-63-8	1495	-
	KMW0629	C12H26O	1-Dodecanol	Alcohol	112-53-8	1474	-
	XMW0916	C11H15Br	(5-bromopentyl)-Benzene	Aromatics	14469-83-1	1487	-
	NMW0209	C11H20O2	Undecylenic Acid	Acid	112-38-9	1484	-
	XMW0987	C15H22	Eudesma-2,4,11-triene	Terpenoids	82462-31-5	1479	-
	KMW0591	C14H24O2	Butanoic acid, 1,7,7-trimethylbicyclo[2.2.1]hept-2-yl ester, endo-	Ester	13109-70-1	1476	-
	KMW0526	C13H18O	2-Buten-1-one, 1-(2,6,6-trimethyl-1,3-cyclohexadien-1-yl)-, (E)-	Terpenoids	23726-93-4	1386	-
	KMW0556	C15H24	Naphthalene, decahydro-4a-methyl-1-methylene-7-(1-methylethenyl)-, [4aR-(4a.alpha.,7.alpha.,8a.beta.)]-	Terpenoids	17066-67-0	1486	ko00909,ko01110
	NMW0211	C10H14O2	1-Cyclohexene-1-carboxylic acid, 4-(1-methylethenyl)-	Terpenoids	7694-45-3	1484	ko00903
	XMW0097	C14H22	1,5-Cycloundecadiene, 8,8-dimethyl-9-methylene-	Hydrocarbons	62338-54-9	1485	-
	XMW1356	C16H34	Dodecane, 2-methyl-6-propyl-	Hydrocarbons	55045-08-4	1483	-
	KMW0639	C13H20O2	3-Buten-2-one, 4-(2,2,6-trimethyl-7-oxabicyclo[4.1.0]hept-1-yl)-	Terpenoids	23267-57-4	1473	-
	XMW1435	C14H22O2	(6,6-dimethyl-2-bicyclo[3.1.1]hept-2-enyl)methyl 2-methylpropanoate	Ester	29021-37-2	1466	-
	KMW0552	C15H24	(-)-.beta.-Bourbonene	Terpenoids	5208-59-3	1384	-
	D145	C11H14O2	Propanoic acid, 2-methyl-, phenylmethyl ester	Ester	103-28-6	1299	-
	D300	C15H24	Aristolochene	Terpenoids	26620-71-3	1487	-
	KMW0585	C14H26O2	Citronellyl isobutyrate	Ester	97-89-2	1483	-
	KMW0582	C15H24	.beta.-Guaiene	Terpenoids	88-84-6	1490	-
	XMW0743	C15H24	(-)-Aristolene	Terpenoids	6831-16-9	1447	-
	XMW0783	C10H16O	1-Adamantanol	Alcohol	768-95-6	1333	-
	KMW0572	C9H8O2	trans-Cinnamic Acid	Acid	140-10-3	1451	ko00130,ko00360,ko00940,ko00996,ko00999,ko01100,ko01110
	WMW0053	C15H24	Benzene, 1-(1,5-dimethylhexyl)-4-methyl-	Terpenoids	1461-02-5	1449	-
	XMW1094	C13H20	Megastigma-4,6(Z),8(E)-triene	Hydrocarbons	51468-85-0	1373	-
	XMW0244	C13H22O	2-Butanone, 4-(2,6,6-trimethyl-1-cyclohexen-1-yl)-	Ketone	17283-81-7	1433	-
	XMW0967	C15H24	(1R,5S)-1,8-Dimethyl-4-(propan-2-ylidene)spiro[4.5]dec-7-ene	Terpenoids	28400-12-6	1515	-
	XMW1171	C13H12O2	Benzene, 1-methoxy-4-phenoxy-	Aromatics	1655-69-2	1632	-
	WMW0003	C15H24	Eremophilene	Terpenoids	10219-75-7	1494	-
	XMW1421	C13H16O3	3,4-Hexanedione, 1-(phenylmethoxy)-	Ketone	118006-73-8	1738	-
	KMW0622	C15H24	Cyclohexene, 3-(1,5-dimethyl-4-hexenyl)-6-methylene-, [S-(R*,S*)]-	Terpenoids	20307-83-9	1524	-
	XMW0507	C11H16O2	1,3-Benzenediol, 5-pentyl-	Phenol	500-66-3	1761	-
	XMW0614	C11H22O2	Nonanoic acid, ethyl ester	Ester	123-29-5	1295	-
	KMW0481	C11H22O2	Acetic acid, nonyl ester	Ester	143-13-5	1309	-
	KMW0488	C13H28	Tridecane	Hydrocarbons	629-50-5	1300	-
	NMW0122	C11H18O2	Geranyl formate	Ester	105-86-2	1301	-
	D442	C9H16O2	2(3H)-Furanone, 5-butyldihydro-4-methyl-	Heterocyclic compound	39212-23-2	1302	-
	NMW0151	C10H14O2	Bicyclo[3.1.1]hept-2-ene-2-carboxylic acid, 6,6-dimethyl-	Terpenoids	19250-17-0	1359	ko00903
	NMW0150	C12H16O2	Phenol, 5-methyl-2-(1-methylethyl)-, acetate	Terpenoids	528-79-0	1355	-
	XMW1333	C10H12O2	Benzoic acid, 3,4-dimethyl-, methyl ester	Ester	38404-42-1	1355	-
	KMW0540	C10H12O2	Eugenol	Phenol	97-53-0	1358	ko00940
	D317	C14H24O	2-Buten-1-ol, 2-ethyl-4-(2,2,3-trimethyl-3-cyclopenten-1-yl)-	Alcohol	28219-61-6	1559	-
	XMW0841	C13H16O2	1-Penten-3-one, 1-(4-methoxyphenyl)-4-methyl-	Ketone	103-13-9	1560	-
	KMW0478	C15H24	cis-.beta.-Farnesene	Terpenoids	28973-97-9	1444	-
	XMW0744	C12H20O	2,6-Dodecadien-1-al	Aldehyde	21662-13-5	1449	-
	XMW0144	C10H16O	(+)-2-Bornanone	Terpenoids	464-49-3	1144	ko00902,ko01110
	XMW0954	C10H16O2	Cyclopropanecarboxylic Acid, 2,2-dimethyl-3-(2-methyl-1-propenyl)-, (1R-trans)-	Terpenoids	4638-92-0	1284	-
	D170	C11H14O2	p-Tolyl isobutyrate	Ester	103-93-5	1290	-
	KMW0473	C10H14O	4-Isopropylcyclohexa-1,3-dienecarbAldehyde	Aldehyde	1197-15-5	1283	-
	XMW1063	C4H4N6	4,4'-Bitriazolyl	Heterocyclic compound	16227-15-9	1286	-
	D422	C11H24O	Undecanol-5	Alcohol	37493-70-2	1288	-
	D158	C12H16O3	2-Phenoxyethyl isobutyrate	Ester	103-60-6	1488	-
	KMW0566	C15H24	(4aR-trans)-decahydro-4a-methyl-1-methylene-7-(1-methylethylidene)-Naphthalene	Terpenoids	515-17-3	1479	-
	XMW0027	C15H26O	Ledol	Terpenoids	577-27-5	1565	-
	XMW0247	C15H22	Benzene, 1-methyl-4-(1,2,2-trimethylcyclopentyl)-, (R)-	Terpenoids	16982-00-6	1505	-
	KMW0630	C15H26O	1,6,10-Dodecatrien-3-ol, 3,7,11-trimethyl-, (E)-	Terpenoids	40716-66-3	1564	-
	XMW0761	C9H7NO2	2,4-Quinolinediol	Heterocyclic compound	86-95-3	1442	ko00996
	XMW1490	C10H10O2	3-MethoxycinnamAldehyde	Aldehyde	56578-36-0	1451	-
	NMW0144	C10H16O2	Neric Acid	Terpenoids	4613-38-1	1344	-
	XMW1413	S6	Hexathiane	Sulfur compounds	13798-23-7	1500	-
	KMW0613	C15H24	.alpha.-Farnesene	Terpenoids	502-61-4	1508	ko00909,ko01110
	D328	C15H22	(5R,10R)-10-Methyl-6-methylene-2-(propan-2-ylidene)spiro[4.5]dec-7-ene	Terpenoids	28908-27-2	1495	-
	XMW1411	C15H24	1,3,6,10-Dodecatetraene, 3,7,11-trimethyl-, (Z,E)-	Terpenoids	26560-14-5	1491	-
	XMW0817	C15H24	(1S,5S,6R)-6-Methyl-2-methylene-6-(4-methylpent-3-en-1-yl)bicyclo[3.1.1]heptane	Terpenoids	15438-94-5	1492	-
	KMW0689	C14H12O2	Benzyl Benzoate	Ester	120-51-4	1763	-
	KMW0176	C8H14O	5-Hepten-2-one, 6-methyl-	Ketone	110-93-0	986	-
	D403	C13H18O2	Benzeneacetic acid, 4-(1,1-dimethylethyl)-, methyl ester	Ester	3549-23-3	1491	-

## Sheet: S6
	Table S6. Alpha diversity indices of the rhizosphere microbial communities across five developmental stages from flowering to senescence.
		Chao1	Simpson
	TB	1580.02±185.94b	0.99±0.00b
	TIB	2216.83±642.30ab	0.99±0.01ab
	TFB	2604.81±79.90a	1.00±0.00a
	TS	1840.39±721.22ab	0.99±0.00ab
	TF	1686.89±267.12b	0.99±0.00ab

## Sheet: S7
	Table S7. There are 109 metabolites significantly associated with senescing stage and microbial community assembly.
	Compound	Adj_R2	Correlation_r	P_value
	Benzyl Benzoate	0.697657	0.716667	0.00311371
	3,4-Hexanedione, 1-(phenylmethoxy)-	0.69487	0.733333	0.00321928
	Cyclohexanepropanoic Acid, 2-propenyl ester	0.672915	0.816667	0.00414587
	2-Butanone, 4-(2,6,6-trimethyl-1-cyclohexen-1-yl)-	0.671859	0.733333	0.00419489
	cis-.beta.-Farnesene	0.665274	0.7	0.00451036
	2,6-Dodecadien-1-al	0.636672	0.766667	0.0060891
	Megastigma-4,6(Z),8(E)-triene	0.629199	0.666667	0.00656175
	2-Hydroxymethylbenzimidazole	0.628584	0.75	0.00660182
	(E)-1-Methyl-4-(6-methylhept-5-en-2-ylidene)cyclohex-1-ene	0.589501	0.666667	0.00954765
	Sinapoylputrescine	0.58795	0.833333	0.00968189
	1-Penten-3-one, 1-(4-methoxyphenyl)-4-methyl-	0.580345	0.683333	0.0103607
	Procyanidin A2	0.577838	0.833333	0.0105921
	2-Buten-1-ol, 2-ethyl-4-(2,2,3-trimethyl-3-cyclopenten-1-yl)-	0.57604	0.766667	0.0107604
	Bicyclo[3.1.1]hept-2-ene, 2,6-dimethyl-6-(4-methyl-3-pentenyl)-	0.566191	0.733333	0.0117187
	(E,E)-2,4-Undecadienal	0.5564	0.666667	0.0127337
	1,6,10-Dodecatrien-3-ol, 3,7,11-trimethyl-, (E)-	0.55502	0.833333	0.012882
	Benzene, 1-(1,5-dimethylhexyl)-4-methyl-	0.547439	0.666667	0.0137198
	3-MethoxycinnamAldehyde	0.543206	0.666667	0.0142052
	trans-Cinnamic Acid	0.542787	0.75	0.0142539
	.gamma.-Muurolene	0.530733	0.666667	0.0157115
	2,4-Quinolinediol	0.529219	0.833333	0.0159022
	Cyclohexene, 3-(1,5-dimethyl-4-hexenyl)-6-methylene-, [S-(R*,S*)]-	0.525778	0.65	0.0163423
	Dodecanal	0.52547	0.666667	0.0163822
	(4R,4aS,6S)-4,4a-Dimethyl-6-(prop-1-en-2-yl)-1,2,3,4,4a,5,6,7-octahydronaphthalene	0.519436	0.666667	0.0171778
	.alpha.-Ionone	0.513653	0.666667	0.0179675
	Benzene, 1-methoxy-4-phenoxy-	0.512076	0.716667	0.0181875
	trans-Calamenene	0.509736	0.666667	0.018518
	1H-3a,7-Methanoazulene, octahydro-3,8,8-trimethyl-6-methylene-, [3R-(3.alpha.,3a.beta.,7.beta.,8a.alpha.)]-	0.508891	0.666667	0.0186384
	1H-Cyclopropa[a]naphthalene, 1a,2,3,5,6,7,7a,7b-octahydro-1,1,7,7a-tetramethyl-, [1aR-(1a.alpha.,7.alpha.,7a.alpha.,7b.alpha.)]-	0.506908	0.666667	0.0189233
	1,5-Dimethyl-1-vinyl-4-hexenyl butyrate	0.506811	0.666667	0.0189373
	Niacinamide	0.504674	0.666667	0.0192484
	Epizonarene	0.502822	0.666667	0.019521
	Benzeneacetic acid, 4-(1,1-dimethylethyl)-, methyl ester	0.502571	0.566667	0.0195582
	3-Hydroxyolean-12-ene-28,30-dioic acid 30-methyl ester (Serjanic Acid)	0.499395	0.516667	0.0200333
	3-Hexanone, 1-phenyl-	0.495915	0.666667	0.020564
	Benzenemethanol, 4-hydroxy-	0.494557	0.666667	0.020774
	2-Butanone, 4-(2,6,6-trimethyl-1,3-cyclohexadien-1-yl)-	0.494463	0.666667	0.0207886
	Benzene, (1-methyl-1-propylpentyl)-	0.491581	0.666667	0.0212399
	Hexathiane	0.49075	0.666667	0.0213715
	Ethyl mandelate	0.489832	0.666667	0.0215176
	Propanoic acid, 2-methyl-, 3,7-dimethyl-2,6-octadienyl ester, (Z)-	0.489572	0.666667	0.021559
	Naphthalene, 1,2,3,5,6,8a-hexahydro-4,7-dimethyl-1-(1-methylethyl)-, (1S-cis)-	0.487881	0.666667	0.0218303
	(1R,5S)-1,8-Dimethyl-4-(propan-2-ylidene)spiro[4.5]dec-7-ene	0.486576	0.583333	0.0220415
	2-Naphthalenol	0.482386	0.65	0.0227305
	trans-.alpha.-Bergamotene	0.481218	0.666667	0.0229253
	2-Propenoic Acid, 3-phenyl-	0.479592	0.65	0.0231988
	1,3-Benzenediol, 5-pentyl-	0.477406	0.583333	0.0235706
	(6,6-dimethyl-2-bicyclo[3.1.1]hept-2-enyl)methyl 2-methylpropanoate	0.476694	0.683333	0.0236925
	1-Adamantanol	0.475904	0.666667	0.0238286
	(3S,3aR,3bR,4S,7R,7aR)-4-Isopropyl-3,7-dimethyloctahydro-1H-cyclopenta[1,3]cyclopropa[1,2]benzen-3-ol	0.474337	0.666667	0.0241
	Diosmetin-7-O-galactoside	0.474074	0.733333	0.0241459
	(1R,1aR,2aS,5R,6R,6aS,7aS)-1,6,6a-trimethyldecahydro-1,2a-methanocyclopropa[b]naphthalen-5-ol	0.474018	0.65	0.0241556
	(4aR-trans)-decahydro-4a-methyl-1-methylene-7-(1-methylethylidene)-Naphthalene	0.473691	0.733333	0.0242127
	(5R,10R)-10-Methyl-6-methylene-2-(propan-2-ylidene)spiro[4.5]dec-7-ene	0.4735	0.833333	0.024246
	2-Cyclohexen-1-one, 3-methyl-6-(1-methylethylidene)-	0.472233	0.666667	0.0244684
	(-)-Aristolene	0.471929	0.483333	0.0245219
	Neric Acid	0.466599	0.65	0.0254759
	.alpha.-Dehydro-ar-himachalene	0.466429	0.666667	0.0255067
	BenzenAmine, 2,6-diethyl-	0.464247	0.616667	0.0259058
	4-Acetylanisole	0.463967	0.616667	0.0259574
	1-methyl-4-(1,2,2-trimethylcyclopentyl)cyclohexa-1,3-diene	0.463149	0.666667	0.0261084
	(1S,5S,6R)-6-Methyl-2-methylene-6-(4-methylpent-3-en-1-yl)bicyclo[3.1.1]heptane	0.462851	0.733333	0.0261636
	7-Octylidenebicyclo[4.1.0]heptane	0.46269	0.65	0.0261936
	Piperonal	0.461692	0.666667	0.0263793
	Methyl anthranilate	0.461126	0.616667	0.026485
	1H-Inden-5-ol, 2,3-dihydro-	0.4591	0.616667	0.0268664
	(Z)-1-Methyl-4-(6-methylhept-5-en-2-ylidene)cyclohex-1-ene	0.459089	0.666667	0.0268684
	Benzamide	0.456663	0.616667	0.0273306
	Cyclohexene, 6-(2-butenylidene)-1,5,5-trimethyl-, (E,Z)-	0.456325	0.616667	0.0273955
	Cyclohexanol, 1-methyl-4-(1-methylethylidene)-, acetate	0.455991	0.616667	0.0274596
	Thiocyanic acid, phenylmethyl ester	0.455009	0.616667	0.0276491
	Cyclohexene, 4-ethenyl-4-methyl-3-(1-methylethenyl)-1-(1-methylethyl)-, (3R-trans)-	0.454668	0.616667	0.0277152
	2-Oxabicyclo[2.2.2]octan-6-ol, 1,3,3-trimethyl-, acetate	0.450289	0.616667	0.0285743
	Benzene, [1-[[1-(1-methylethyl)-3-butenyl]oxy]ethyl]-, [S-(R*,R*)]-	0.449508	0.666667	0.0287297
	Tetrahydroxyflavan-(4汐-8-epicatechin)	0.44795	0.9	0.0290415
	Bicyclo[4.4.0]dec-1-ene, 2-isopropyl-5-methyl-9-methylene-	0.445702	0.666667	0.0294961
	Benzene, 1-methyl-4-(1,2,2-trimethylcyclopentyl)-, (R)-	0.445336	0.55	0.0295708
	1,3,6,10-Dodecatetraene, 3,7,11-trimethyl-, (Z,E)-	0.441189	0.783333	0.0304257
	[1S-(1.alpha.,7.alpha.,8a.beta.)]-1,2,3,5,6,7,8,8a-octahydro-1,4-dimethyl-7-(1-methylethenyl)-Azulene	0.436441	0.683333	0.0314279
	2汐,3汐-epoxy-5,7,3',4'-tetrahydroxyflavan-(4b↙8)-epicatechin	0.435257	0.55	0.0316817
	1-O-Caffeoyl-汕-D-glucose*	0.427821	0.7	0.0333131
	2,2'-Isopropylidenebis(5-methylfuran)	0.425594	0.666667	0.0338142
	Benzoic acid, 4-ethoxy-, ethyl ester	0.423428	0.633333	0.0343071
	3-Hydroxy-11-oxours-12-en-28-oic acid (11-Keto-ursolic acid)	0.420732	0.65	0.0349287
	Eremophilene	0.414878	0.616667	0.0363083
	Naphthalene, decahydro-1,6-bis(methylene)-4-(1-methylethyl)-, (4.alpha.,4a.alpha.,8a.alpha.)-	0.414543	0.683333	0.0363885
	Valerena-4,7(11)-diene	0.41135	0.666667	0.0371604
	(1S,4S,4aR)-1-Isopropyl-4-methyl-7-methylene-1,2,3,4,4a,5,6,7-octahydronaphthalene	0.41085	0.666667	0.0372823
	Kaempferol-3-O-arabinoside (Juglanin)	0.410132	-0.883333	0.0374581
	(E)-.beta.-Famesene	0.404999	0.683333	0.0387334
	Humulene	0.403673	0.683333	0.0390684
	(1R,4R,4aS,8aR)-4,7-Dimethyl-1-(prop-1-en-2-yl)-1,2,3,4,4a,5,6,8a-octahydronaphthalene	0.402813	0.666667	0.0392869
	3-Buten-2-ol, 4-(2,6,6-trimethyl-2-cyclohexen-1-yl)-, (3E)-	0.402503	0.683333	0.039366
	Naphthalene, 1,2,4a,5,6,8a-hexahydro-4,7-dimethyl-1-(1-methylethyl)-, [1S-(1.alpha.,4a.beta.,8a.alpha.)]-	0.40106	0.683333	0.0397352
	Cubenene	0.398601	0.683333	0.0403707
	1,1'-(1,4-phenylene)bis-Ethanone	0.398377	0.683333	0.0404292
	(1S,4S,4aS)-1-Isopropyl-4,7-dimethyl-1,2,3,4,4a,5-hexahydronaphthalene	0.397707	0.633333	0.0406039
	4a,8-Dimethyl-2-(prop-1-en-2-yl)-1,2,3,4,4a,5,6,7-octahydronaphthalene	0.397028	0.583333	0.0407817
	.beta.-Guaiene	0.395159	0.6	0.041274
	Acetophenone, 4'-hydroxy-	0.394448	0.666667	0.0414625
	Ledol	0.387025	0.65	0.0434718
	5,9-Undecadien-2-ol, 6,10-dimethyl-	0.385204	0.683333	0.0439761
	2-Phenoxyethyl isobutyrate	0.381606	0.733333	0.0449867
	1-Propanone, 1-(4-methoxyphenyl)-	0.380034	0.666667	0.0454338
	dihydromachaeric acid lactone	0.37793	0.45	0.0460378
	Naphthalene, 1,2,4a,5,8,8a-hexahydro-4,7-dimethyl-1-(1-methylethyl)-, (1.alpha.,4a.beta.,8a.alpha.)-(.+/-.)-	0.377806	0.666667	0.0460735
	3,19,23-Trihydroxyurs-12-en-28-oic acid (Rutundic acid)	0.377084	0.716667	0.0462824
	1H-Pyrrolo[2,3-b]pyridine, 2-(1-methylethyl)-	0.374409	0.616667	0.0470631
	Pentanoic acid, 1-ethenyl-1,5-dimethyl-4-hexenyl ester	0.366491	0.616667	0.0494346

## Sheet: S8
	Table S8. There are 25,056 significant correlations between root metabolic differences and rhizosphere microbiota from flowering to senescence.
	OTU	Metabolin	Correlation_r	P_value	relation
	OTU313	2,3-Dihydroxy-5(6),12(13)-diene-ursolic acid	-0.885714	0	negtive
	OTU5111	2,3-Dihydroxy-5(6),12(13)-diene-ursolic acid	1	3.87691e-103	positive
	OTU2315	2,3-Dihydroxy-5(6),12(13)-diene-ursolic acid	1	3.87691e-103	positive
	OTU3459	2,3-Dihydroxy-5(6),12(13)-diene-ursolic acid	1	3.87691e-103	positive
	OTU2201	2,3-Dihydroxy-5(6),12(13)-diene-ursolic acid	1	3.87691e-103	positive
	OTU6599	2,3-Dihydroxy-5(6),12(13)-diene-ursolic acid	1	3.87691e-103	positive
	OTU6616	Quercetin-3-O-glucoside (Isoquercitrin)*	1	3.87691e-103	positive
	OTU5487	Pinoresinol-4-O-glucoside	1	3.87691e-103	positive
	OTU2446	3-Hydroxylup-20(29)-en-28-oic acid (Betulinic acid)	1	3.87691e-103	positive
	OTU2477	Feruloyltartaric acid (Fertaric acid)	1	3.87691e-103	positive
	OTU713	Feruloyltartaric acid (Fertaric acid)	1	3.87691e-103	positive
	OTU2186	Feruloyltartaric acid (Fertaric acid)	1	3.87691e-103	positive
	OTU6903	Diethanolamine	0.997446	2.74109e-16	positive
	OTU3946	Diethanolamine	0.997446	2.74109e-16	positive
	OTU229	Diethanolamine	0.989796	2.18659e-12	positive
	OTU3150	2-Aldehydo-A(1)-norlup-20(29)-en-27,28-dioic acid (Zizyberanal acid)	0.989796	2.18659e-12	positive
	OTU2220	2-Aldehydo-A(1)-norlup-20(29)-en-27,28-dioic acid (Zizyberanal acid)	0.989796	2.18659e-12	positive
	OTU3834	16,23:16,30-Diepoxydammar-24-ene-3,20-diol (Jujubogenin)	0.989796	2.18659e-12	positive
	OTU1323	Isofraxetin	0.989796	2.18659e-12	positive
	OTU1347	2,3,19-Trihydroxyurs-12-en-28-oic acid (Tormentic acid)	0.989796	2.18659e-12	positive
	OTU3587	2,3,19-Trihydroxyurs-12-en-28-oic acid (Tormentic acid)	0.989796	2.18659e-12	positive
	OTU1143	2,3,19-Trihydroxyurs-12-en-28-oic acid (Tormentic acid)	0.989796	2.18659e-12	positive
	OTU2916	O-Phosphorylethanolamine	0.989796	2.18659e-12	positive
	OTU2932	2,3-Dihydroxy-12-ursen-28-oic acid	0.989796	2.18659e-12	positive
	OTU3228	Caffeoylbenzoyltartaric acid	0.989796	2.18659e-12	positive
	OTU344	Caffeoylbenzoyltartaric acid	-0.938795	2.20441e-07	negtive
	OTU19	Caffeoylbenzoyltartaric acid	-0.938592	2.25121e-07	negtive
	OTU6728	2,3-Dihydroxy-5(6),12(13)-diene-ursolic acid	-0.934467	3.40076e-07	negtive
	OTU7	2,3-Dihydroxy-5(6),12(13)-diene-ursolic acid	-0.93443	3.41299e-07	negtive
	OTU2065	2,3-Dihydroxy-5(6),12(13)-diene-ursolic acid	-0.932668	4.03745e-07	negtive
	OTU172	2,3-Dihydroxy-5(6),12(13)-diene-ursolic acid	-0.930334	5.01008e-07	negtive
	OTU217	2,3-Dihydroxy-5(6),12(13)-diene-ursolic acid	-0.925822	7.45041e-07	negtive
	OTU6728	Quercetin-3-O-glucoside (Isoquercitrin)*	-0.923048	9.39417e-07	negtive
	OTU6728	Quercetin-3-O-glucoside (Isoquercitrin)*	-0.923048	9.39417e-07	negtive
	OTU442	Quercetin-3-O-glucoside (Isoquercitrin)*	-0.922252	1.00241e-06	negtive
	OTU1492	Pinoresinol-4-O-glucoside	-0.922233	1.00396e-06	negtive
	OTU3923	3-Hydroxylup-20(29)-en-28-oic acid (Betulinic acid)	-0.921363	1.07695e-06	negtive
	OTU176	3-Hydroxylup-20(29)-en-28-oic acid (Betulinic acid)	-0.921363	1.07695e-06	negtive
	OTU1119	Tricetin 3'-glucuronide	0.920632	1.14171e-06	positive
	OTU258	5,7-dihydroxy-2-(2,3,4-trihydroxyphenyl)-4H-chromen-4-one	-0.919793	1.21994e-06	negtive
	OTU19	Feruloyltartaric acid (Fertaric acid)	-0.918699	1.3286e-06	negtive
	OTU4964	Feruloyltartaric acid (Fertaric acid)	-0.918355	1.36446e-06	negtive
	OTU1346	Feruloyltartaric acid (Fertaric acid)	-0.918217	1.37902e-06	negtive
	OTU6728	Feruloyltartaric acid (Fertaric acid)	-0.917338	1.47503e-06	negtive
	OTU2741	Feruloyltartaric acid (Fertaric acid)	-0.917108	1.50114e-06	negtive
	OTU265	Diethanolamine	0.916914	1.52333e-06	positive
	OTU172	Diethanolamine	-0.915537	1.68938e-06	negtive
	OTU1438	Diethanolamine	0.914807	1.78331e-06	positive
	OTU5191	2-Aldehydo-A(1)-norlup-20(29)-en-27,28-dioic acid (Zizyberanal acid)	-0.914802	1.78405e-06	negtive
	OTU1572	2-Aldehydo-A(1)-norlup-20(29)-en-27,28-dioic acid (Zizyberanal acid)	-0.914207	1.86385e-06	negtive
	OTU73	2-Aldehydo-A(1)-norlup-20(29)-en-27,28-dioic acid (Zizyberanal acid)	-0.91359	1.94977e-06	negtive
	OTU1119	5-Acetonyl-6-glucosyl-7-hydroxy-2,6-methylchromone	-0.913411	1.97527e-06	negtive
	OTU593	Quercetin-7-O-glucoside	-0.912345	2.13317e-06	negtive
	OTU2065	Quercetin-7-O-glucoside	-0.911942	2.19549e-06	negtive
	OTU6728	Quercetin-7-O-glucoside	-0.911629	2.24506e-06	negtive
	OTU265	2,3,19,23-Tetrahydroxyurs-12-ene-28-oic acid (Myrianthic acid)	0.911413	2.27975e-06	positive
	OTU3764	16,23:16,30-Diepoxydammar-24-ene-3,20-diol (Jujubogenin)	0.911404	2.28123e-06	positive
	OTU6519	16,23:16,30-Diepoxydammar-24-ene-3,20-diol (Jujubogenin)	0.911037	2.34115e-06	positive
	OTU4964	2,3,19-Trihydroxyurs-12-en-28-oic acid (Tormentic acid)	0.910765	2.38647e-06	positive
	OTU6138	2,3,19-Trihydroxyurs-12-en-28-oic acid (Tormentic acid)	0.909801	2.5531e-06	positive
	OTU6728	3-O-Methylellagic acid 4-sulfate*	-0.909726	2.56646e-06	negtive
	OTU19	2,3-Dihydroxy-12-ursen-28-oic acid	-0.909657	2.57874e-06	negtive
	OTU508	2,3-Dihydroxy-12-ursen-28-oic acid	-0.909155	2.67002e-06	negtive
	OTU258	Caffeoylbenzoyltartaric acid	0.908972	2.70398e-06	positive
	OTU1816	Caffeoylbenzoyltartaric acid	-0.90837	2.81814e-06	negtive
	OTU176	Caffeoylbenzoyltartaric acid	-0.908174	2.85613e-06	negtive
	OTU5391	Caffeoylbenzoyltartaric acid	0.90803	2.88425e-06	positive
	OTU35	Caffeoylbenzoyltartaric acid	-0.907999	2.89039e-06	negtive
	OTU6138	2,3-Dihydroxy-5(6),12(13)-diene-ursolic acid	-0.907995	2.89112e-06	negtive
	OTU6728	2,3-Dihydroxy-5(6),12(13)-diene-ursolic acid	-0.907822	2.9254e-06	negtive
	OTU2230	2,3-Dihydroxy-5(6),12(13)-diene-ursolic acid	-0.907822	2.9254e-06	negtive
	OTU6728	2,3-Dihydroxy-5(6),12(13)-diene-ursolic acid	-0.907822	2.9254e-06	negtive
	OTU6728	Quercetin-3-O-glucoside (Isoquercitrin)*	-0.907822	2.9254e-06	negtive
	OTU1107	Quercetin-3-O-glucoside (Isoquercitrin)*	-0.907168	3.05808e-06	negtive
	OTU1561	Quercetin-3-O-glucoside (Isoquercitrin)*	-0.90705	3.0826e-06	negtive
	OTU2688	Quercetin-3-O-glucoside (Isoquercitrin)*	-0.906361	3.22872e-06	negtive
	OTU172	Quercetin-3-O-glucoside (Isoquercitrin)*	-0.906289	3.24419e-06	negtive
	OTU1119	Quercetin-3-O-glucoside (Isoquercitrin)*	0.90619	3.26571e-06	positive
	OTU442	Quercetin-3-O-glucoside (Isoquercitrin)*	0.906167	3.27089e-06	positive
	OTU6728	Quercetin-3-O-glucoside (Isoquercitrin)*	-0.905919	3.32531e-06	negtive
	OTU344	Tricetin 3'-glucuronide	-0.905661	3.38287e-06	negtive
	OTU2020	Tricetin 3'-glucuronide	-0.904324	3.69467e-06	negtive
	OTU5386	Tricetin 3'-glucuronide	0.904324	3.69467e-06	positive
	OTU5646	Tricetin 3'-glucuronide	0.90424	3.71512e-06	positive
	OTU4	Tricetin 3'-glucuronide	0.902592	4.13393e-06	positive
	OTU172	Tricetin 3'-glucuronide	-0.90259	4.13443e-06	negtive
	OTU2078	Diethanolamine	0.902547	4.14592e-06	positive
	OTU6725	Diethanolamine	-0.902512	4.15522e-06	negtive
	OTU1165	Diethanolamine	-0.902454	4.17073e-06	negtive
	OTU1234	Diethanolamine	-0.902431	4.17689e-06	negtive
	OTU6212	Diethanolamine	-0.902378	4.19113e-06	negtive
	OTU344	Diethanolamine	-0.90198	4.29924e-06	negtive
	OTU4883	N',N'',N'''-p-Coumaroyl-cinnamoyl-caffeoyl spermidine	-0.901596	4.40553e-06	negtive
	OTU275	Quercetin-7-O-glucoside	0.900983	4.58e-06	positive
	OTU530	Quercetin-7-O-glucoside	-0.900691	4.66514e-06	negtive
	OTU4141	Quercetin-7-O-glucoside	-0.900606	4.6903e-06	negtive
	OTU4868	Quercetin-7-O-glucoside	-0.900457	4.73428e-06	negtive
	OTU7	Quercetin-7-O-glucoside	-0.900287	4.7851e-06	negtive
	OTU1741	Quercetin-7-O-glucoside	0.899657	4.97725e-06	positive
	OTU5445	Quercetin-7-O-glucoside	0.899657	4.97725e-06	positive
	OTU2297	Quercetin-7-O-glucoside	-0.899481	5.03207e-06	negtive
	OTU5812	2,3-Dihydroxy-12-ursen-28-oic acid	-0.899381	5.06372e-06	negtive
	OTU3923	Quercetin-3-O-glucoside (Isoquercitrin)*	-0.898753	5.26433e-06	negtive
	OTU5507	3-Hydroxylup-20(29)-en-28-oic acid (Betulinic acid)	0.898712	5.27772e-06	positive
	OTU5718	Tricetin 3'-glucuronide	0.898516	5.34189e-06	positive
	OTU989	Feruloyltartaric acid (Fertaric acid)	-0.898031	5.50326e-06	negtive
	OTU1777	Feruloyltartaric acid (Fertaric acid)	-0.897731	5.60522e-06	negtive
	OTU1741	Feruloyltartaric acid (Fertaric acid)	0.897718	5.60952e-06	positive
	OTU4546	Diethanolamine	-0.897718	5.60952e-06	negtive
	OTU1441	Diethanolamine	-0.897718	5.60952e-06	negtive
	OTU5391	Sibiricose A3	0.896912	5.89164e-06	positive
	OTU1438	Quercetin-7-O-glucoside	0.89687	5.90652e-06	positive
	OTU265	3-O-Methylellagic acid 4-sulfate*	0.896742	5.95239e-06	positive
	OTU231	O-Phosphorylethanolamine	0.896724	5.95893e-06	positive
	OTU4598	Caffeoylbenzoyltartaric acid	-0.896633	5.99165e-06	negtive
	OTU6881	Caffeoylbenzoyltartaric acid	0.89601	6.22074e-06	positive
	OTU5191	Caffeoylbenzoyltartaric acid	-0.895979	6.23251e-06	negtive
	OTU2839	2-Amino-3-methoxybenzoic acid	-0.895884	6.2681e-06	negtive
	OTU54	2,3-Dihydroxy-5(6),12(13)-diene-ursolic acid	0.895876	6.27113e-06	positive
	OTU2851	Naringenin (5,7,4'-Trihydroxyflavanone)	-0.895776	6.30876e-06	negtive
	OTU1492	3,4-Dihydro-4-(4'-hydroxyphenyl)-5,7-dihydroxycoumarin	-0.895776	6.30876e-06	negtive
	OTU8	3,4-Dihydro-4-(4'-hydroxyphenyl)-5,7-dihydroxycoumarin	-0.895523	6.40489e-06	negtive
	OTU1119	Quercetin-3-O-glucoside (Isoquercitrin)*	-0.895359	6.46771e-06	negtive
	OTU172	Naringenin chalcone; 2',4,4',6'-Tetrahydroxychalcone	-0.895192	6.53261e-06	negtive
	OTU172	Pinoresinol-4-O-glucoside	-0.895192	6.53261e-06	negtive
	OTU1058	Vanillin acetate	-0.89464	6.74998e-06	negtive
	OTU344	5,7-dihydroxy-2-(2,3,4-trihydroxyphenyl)-4H-chromen-4-one	-0.894617	6.75952e-06	negtive
	OTU3440	Feruloyltartaric acid (Fertaric acid)	-0.894032	6.99688e-06	negtive
	OTU442	2-Aldehydo-A(1)-norlup-20(29)-en-27,28-dioic acid (Zizyberanal acid)	0.893655	7.15333e-06	positive
	OTU91	Butin; 7,3',4'-Trihydroxyflavanone	-0.893381	7.26928e-06	negtive
	OTU1572	Butin; 7,3',4'-Trihydroxyflavanone	-0.892901	7.47552e-06	negtive
	OTU6519	Quercetin-7-O-glucoside	0.892214	7.77954e-06	positive
	OTU9	Quercetin-7-O-glucoside	0.891928	7.90905e-06	positive
	OTU922	Caffeoylbenzoyltartaric acid	-0.891928	7.90905e-06	negtive
	OTU6921	O-Phosphocholine	0.891892	7.92557e-06	positive
	OTU6193	O-Phosphocholine	-0.891787	7.97373e-06	negtive
	OTU2297	Quercetin-3-O-glucoside (Isoquercitrin)*	-0.891643	8.04004e-06	negtive
	OTU19	Quercetin-3-O-glucoside (Isoquercitrin)*	-0.891572	8.07267e-06	negtive
	OTU4123	Quercetin-3-O-glucoside (Isoquercitrin)*	-0.891557	8.07997e-06	negtive
	OTU5391	Quercetin-3-O-glucoside (Isoquercitrin)*	0.891352	8.17526e-06	positive
	OTU3923	Quercetin-3-O-glucoside (Isoquercitrin)*	-0.891216	8.23921e-06	negtive
	OTU5507	Vanillin acetate	0.890964	8.35879e-06	positive
	OTU231	Tricetin 3'-glucuronide	0.890901	8.38904e-06	positive
	OTU5346	Tricetin 3'-glucuronide	-0.890842	8.41761e-06	negtive
	OTU110	Tricetin 3'-glucuronide	0.89064	8.51489e-06	positive
	OTU2629	Tricetin 3'-glucuronide	-0.890504	8.58082e-06	negtive
	OTU438	Tricetin 3'-glucuronide	0.890356	8.65365e-06	positive
	OTU1297	Feruloyltartaric acid (Fertaric acid)	-0.890311	8.67574e-06	negtive
	OTU1508	Feruloyltartaric acid (Fertaric acid)	-0.889998	8.83079e-06	negtive
	OTU202	Feruloyltartaric acid (Fertaric acid)	-0.889998	8.83079e-06	negtive
	OTU1119	Diethanolamine	-0.889944	8.85802e-06	negtive
	OTU3186	2-Aldehydo-A(1)-norlup-20(29)-en-27,28-dioic acid (Zizyberanal acid)	-0.889944	8.85802e-06	negtive
	OTU130	Sibiricose A3	0.889939	8.86046e-06	positive
	OTU3451	Quercetin-7-O-glucoside	-0.88984	8.9104e-06	negtive
	OTU1042	Quercetin-7-O-glucoside	-0.88973	8.96592e-06	negtive
	OTU4868	Quercetin-7-O-glucoside	-0.889695	8.98345e-06	negtive
	OTU3831	2,3,19,23-Tetrahydroxyurs-12-ene-28-oic acid (Myrianthic acid)	0.889586	9.03878e-06	positive
	OTU344	Isofraxetin	-0.889094	9.29236e-06	negtive
	OTU1572	Caffeoylbenzoyltartaric acid	-0.889028	9.32723e-06	negtive
	OTU4056	Caffeoylbenzoyltartaric acid	-0.889028	9.32723e-06	negtive
	OTU2230	Caffeoylbenzoyltartaric acid	-0.888791	9.45188e-06	negtive
	OTU1727	2,3-Dihydroxy-5(6),12(13)-diene-ursolic acid	-0.888331	9.69728e-06	negtive
	OTU2851	2,3-Dihydroxy-5(6),12(13)-diene-ursolic acid	0.888217	9.75954e-06	positive
	OTU2297	Quercetin-3-O-glucoside (Isoquercitrin)*	-0.887723	1.00304e-05	negtive
	OTU6534	Quercetin-3-O-glucoside (Isoquercitrin)*	0.88752	1.01438e-05	positive
	OTU3923	Quercetin-3-O-glucoside (Isoquercitrin)*	-0.887448	1.01845e-05	negtive
	OTU1158	3,4-Dimethylbenzoic acid	0.887412	1.02048e-05	positive
	OTU3091	Vanillin acetate	-0.887091	1.03872e-05	negtive
	OTU1572	3-Hydroxylup-20(29)-en-28-oic acid (Betulinic acid)	-0.887091	1.03872e-05	negtive
	OTU4056	Tricetin 3'-glucuronide	-0.887091	1.03872e-05	negtive
	OTU4141	Feruloyltartaric acid (Fertaric acid)	-0.887019	1.04282e-05	negtive
	OTU1928	Diethanolamine	-0.887019	1.04282e-05	negtive
	OTU116	Norarjunolic acid	-0.886887	1.05041e-05	negtive
	OTU4598	2-Aldehydo-A(1)-norlup-20(29)-en-27,28-dioic acid (Zizyberanal acid)	-0.886887	1.05041e-05	negtive
	OTU2230	2,3,4-Trihydroxybenzoic acid	-0.886887	1.05041e-05	negtive
	OTU6728	Quercetin-7-O-glucoside	-0.886887	1.05041e-05	negtive
	OTU1727	Quercetin-7-O-glucoside	-0.886445	1.07618e-05	negtive
	OTU6948	Quercetin-7-O-glucoside	0.886147	1.09389e-05	positive
	OTU502	Caffeoylbenzoyltartaric acid	-0.885442	1.13669e-05	negtive
	OTU2078	2-Amino-3-methoxybenzoic acid	-0.885078	1.15928e-05	negtive
	OTU3270	Naringenin (5,7,4'-Trihydroxyflavanone)	-0.885078	1.15928e-05	negtive
	OTU281	3,4-Dihydro-4-(4'-hydroxyphenyl)-5,7-dihydroxycoumarin	-0.885078	1.15928e-05	negtive
	OTU37	Quercetin-3-O-glucoside (Isoquercitrin)*	-0.884685	1.18416e-05	negtive
	OTU130	Quercetin-3-O-glucoside (Isoquercitrin)*	0.884411	1.2017e-05	positive
	OTU130	Quercetin-3-O-glucoside (Isoquercitrin)*	0.884411	1.2017e-05	positive
	OTU172	Quercetin-3-O-glucoside (Isoquercitrin)*	-0.884094	1.22232e-05	negtive
	OTU1624	Quercetin-3-O-glucoside (Isoquercitrin)*	-0.883782	1.24289e-05	negtive
	OTU2027	3,4-Dimethylbenzoic acid	0.88368	1.24974e-05	positive
	OTU5507	3,4-Dimethylbenzoic acid	0.883217	1.28093e-05	positive
	OTU13	Naringenin chalcone; 2',4,4',6'-Tetrahydroxychalcone	0.883091	1.28952e-05	positive
	OTU6728	Vanillin acetate	-0.883081	1.29021e-05	negtive
	OTU1438	Tricetin 3'-glucuronide	0.88252	1.32911e-05	positive
	OTU1438	Tricetin 3'-glucuronide	0.88252	1.32911e-05	positive
	OTU6323	Tricetin 3'-glucuronide	0.882406	1.33717e-05	positive
	OTU3787	Aromadendrin (Dihydrokaempferol)	-0.882376	1.33925e-05	negtive
	OTU6453	Feruloyltartaric acid (Fertaric acid)	0.882087	1.35984e-05	positive
	OTU2297	Feruloyltartaric acid (Fertaric acid)	-0.881845	1.37726e-05	negtive
	OTU556	Diethanolamine	0.881845	1.37726e-05	positive
	OTU3923	2-Aldehydo-A(1)-norlup-20(29)-en-27,28-dioic acid (Zizyberanal acid)	-0.881795	1.38081e-05	negtive
	OTU344	Butin; 7,3',4'-Trihydroxyflavanone	-0.881731	1.38548e-05	negtive
	OTU2863	Sibiricose A3	-0.881521	1.40083e-05	negtive
	OTU363	Quercetin-7-O-glucoside	-0.881364	1.4124e-05	negtive
	OTU4536	Quercetin-7-O-glucoside	-0.881364	1.4124e-05	negtive
	OTU3083	Quercetin-7-O-glucoside	-0.881364	1.4124e-05	negtive
	OTU4704	Caffeoylbenzoyltartaric acid	-0.881354	1.41308e-05	negtive
	OTU4056	2,3-Dihydroxy-5(6),12(13)-diene-ursolic acid	-0.88128	1.41859e-05	negtive
	OTU37	Naringenin (5,7,4'-Trihydroxyflavanone)	-0.88092	1.44547e-05	negtive
	OTU1508	Quercetin-3-O-glucoside (Isoquercitrin)*	-0.88053	1.47508e-05	negtive
	OTU2027	3,4-Dimethylbenzoic acid	-0.879911	1.52311e-05	negtive
	OTU6581	Naringenin chalcone; 2',4,4',6'-Tetrahydroxychalcone	0.879773	1.53401e-05	positive
	OTU933	Tricetin 3'-glucuronide	0.879347	1.56802e-05	positive
	OTU3270	Aromadendrin (Dihydrokaempferol)	-0.879255	1.57541e-05	negtive
	OTU231	Feruloyltartaric acid (Fertaric acid)	-0.879255	1.57541e-05	negtive
	OTU2078	Feruloyltartaric acid (Fertaric acid)	-0.879255	1.57541e-05	negtive
	OTU2078	Feruloyltartaric acid (Fertaric acid)	-0.879255	1.57541e-05	negtive
	OTU2078	Feruloyltartaric acid (Fertaric acid)	0.879255	1.57541e-05	positive
	OTU5234	2-Aldehydo-A(1)-norlup-20(29)-en-27,28-dioic acid (Zizyberanal acid)	-0.879144	1.58446e-05	negtive
	OTU4123	2-Aldehydo-A(1)-norlup-20(29)-en-27,28-dioic acid (Zizyberanal acid)	-0.878768	1.61524e-05	negtive
	OTU217	Sibiricose A3	-0.878715	1.61957e-05	negtive
	OTU1132	Quercetin-7-O-glucoside	0.878637	1.62611e-05	positive
	OTU103	2,3,19-Trihydroxyurs-12-en-28-oic acid (Tormentic acid)	0.878546	1.63367e-05	positive
	OTU3787	Caffeoylbenzoyltartaric acid	-0.878347	1.6503e-05	negtive
	OTU3787	Caffeoylbenzoyltartaric acid	-0.878347	1.6503e-05	negtive
	OTU59	Caffeoylbenzoyltartaric acid	-0.878347	1.6503e-05	negtive
	OTU3787	Caffeoylbenzoyltartaric acid	-0.878347	1.6503e-05	negtive
	OTU1949	O-Phosphocholine	-0.878331	1.65165e-05	negtive
	OTU133	O-Phosphocholine	0.878331	1.65165e-05	positive
	OTU1633	2,3-Dihydroxy-5(6),12(13)-diene-ursolic acid	0.878319	1.65262e-05	positive
	OTU258	Quercetin-3-O-glucoside (Isoquercitrin)*	-0.878312	1.65325e-05	negtive
	OTU3923	Quercetin-3-O-glucoside (Isoquercitrin)*	-0.878027	1.67737e-05	negtive
	OTU115	Quercetin-3-O-glucoside (Isoquercitrin)*	-0.877901	1.68818e-05	negtive
	OTU636	Tricetin 3'-glucuronide	-0.87757	1.71672e-05	negtive
	OTU2877	Tricetin 3'-glucuronide	-0.877411	1.73053e-05	negtive
	OTU2028	Tricetin 3'-glucuronide	-0.877406	1.73096e-05	negtive
	OTU2028	Feruloyltartaric acid (Fertaric acid)	-0.877406	1.73096e-05	negtive
	OTU1572	Feruloyltartaric acid (Fertaric acid)	-0.877406	1.73096e-05	negtive
	OTU1788	Feruloyltartaric acid (Fertaric acid)	-0.877406	1.73096e-05	negtive
	OTU6728	Diethanolamine	-0.877371	1.73401e-05	negtive
	OTU6728	2-Aldehydo-A(1)-norlup-20(29)-en-27,28-dioic acid (Zizyberanal acid)	-0.877371	1.73401e-05	negtive
	OTU1561	2-Aldehydo-A(1)-norlup-20(29)-en-27,28-dioic acid (Zizyberanal acid)	-0.877371	1.73401e-05	negtive
	OTU363	Diosmetin-7-O-galactoside	-0.87733	1.73763e-05	negtive
	OTU4141	Quercetin-7-O-glucoside	-0.877314	1.739e-05	negtive
	OTU4141	Quercetin-7-O-glucoside	-0.877314	1.739e-05	negtive
	OTU2107	2,3,19,23-Tetrahydroxyurs-12-ene-28-oic acid (Myrianthic acid)	-0.877314	1.739e-05	negtive
	OTU3270	Isofraxetin	-0.877314	1.739e-05	negtive
	OTU138	Caffeoylbenzoyltartaric acid	0.877314	1.739e-05	positive
	OTU4598	Caffeoylbenzoyltartaric acid	-0.877141	1.75425e-05	negtive
	OTU4598	Caffeoylbenzoyltartaric acid	-0.877141	1.75425e-05	negtive
	OTU1058	Isobutyryl carnitine	-0.87706	1.76143e-05	negtive
	OTU172	Isobutyryl carnitine	-0.876696	1.79398e-05	negtive
	OTU1098	Isobutyryl carnitine	0.876483	1.81327e-05	positive
	OTU2741	Isobutyryl carnitine	-0.87639	1.82169e-05	negtive
	OTU3961	Isobutyryl carnitine	-0.876312	1.82888e-05	negtive
	OTU1294	N-3-oxo-tetradec-7(Z)-enoyl-L-Homoserine lactone	-0.876298	1.83012e-05	negtive
	OTU2070	3,4-Dimethoxycinnamic acid	-0.876275	1.83229e-05	negtive
	OTU5189	3,4-Dimethoxycinnamic acid	-0.876275	1.83229e-05	negtive
	OTU2070	3,4-Dimethoxycinnamic acid	-0.876275	1.83229e-05	negtive
	OTU2331	Vnilloylcaffeoyltartaric acid	-0.876275	1.83229e-05	negtive
	OTU57	Taxifolin-3'-O-glucoside	0.876143	1.84439e-05	positive
	OTU6581	Taxifolin-3'-O-glucoside	0.876122	1.84627e-05	positive
	OTU2771	Taxifolin-3'-O-glucoside	0.876099	1.84846e-05	positive
	OTU6881	Taxifolin-3'-O-glucoside	0.876099	1.84846e-05	positive
	OTU1763	Taxifolin-3'-O-glucoside	-0.875966	1.8608e-05	negtive
	OTU1763	Podocarpa-8,11,13-trien-16-oic acid, 12-hydroxy-	0.875966	1.8608e-05	positive
	OTU1777	Quercetin-4'-O-glucuronide	-0.875746	1.88129e-05	negtive
	OTU5759	Quercetin-4'-O-glucuronide	-0.875711	1.88454e-05	negtive
	OTU267	Quercetin-4'-O-glucuronide	-0.875698	1.88577e-05	negtive
	OTU1025	Quercetin-4'-O-glucuronide	-0.875469	1.90735e-05	negtive
	OTU4056	Quercetin-4'-O-glucuronide	-0.875469	1.90735e-05	negtive
	OTU4137	Tetahydroxyflavone-7-O-glucuronide	-0.875469	1.90735e-05	negtive
	OTU4141	Tetahydroxyflavone-7-O-glucuronide	-0.875373	1.91646e-05	negtive
	OTU1493	Tetahydroxyflavone-7-O-glucuronide	-0.875276	1.92573e-05	negtive
	OTU4757	Tetahydroxyflavone-7-O-glucuronide	-0.875276	1.92573e-05	negtive
	OTU5183	Tetahydroxyflavone-7-O-glucuronide	-0.875255	1.92774e-05	negtive
	OTU7	Morin-3-O-xyloside	-0.87513	1.93977e-05	negtive
	OTU41	Morin-3-O-xyloside	-0.874916	1.96037e-05	negtive
	OTU344	Morin-3-O-xyloside	-0.874368	2.01412e-05	negtive
	OTU344	Morin-3-O-xyloside	-0.874368	2.01412e-05	negtive
	OTU344	Taxifolin(Dihydroquercetin)	-0.874368	2.01412e-05	negtive
	OTU344	Taxifolin(Dihydroquercetin)	-0.874368	2.01412e-05	negtive
	OTU4735	1-O-Galloyl-β-D-glucose	0.874326	2.01829e-05	positive
	OTU4735	1-O-Caffeoyl-β-D-glucose*	0.874326	2.01829e-05	positive
	OTU3845	1-O-Caffeoyl-β-D-glucose*	0.874318	2.0191e-05	positive
	OTU3845	Quercetin-3-O-(6''-O-acetyl)galactoside	0.874318	2.0191e-05	positive
	OTU3787	Quercetin-3-O-(6''-O-acetyl)galactoside	-0.874318	2.0191e-05	negtive
	OTU3553	Quercetin-3-O-(6''-O-acetyl)galactoside	-0.874272	2.02368e-05	negtive
	OTU6349	Quercetin-3-O-(6''-O-acetyl)galactoside	0.874272	2.02368e-05	positive
	OTU1109	Quercetin-3-O-(6''-O-acetyl)galactoside	0.874259	2.02498e-05	positive
	OTU15	Caffeic acid	-0.874123	2.03851e-05	negtive
	OTU140	Caffeic acid	-0.873972	2.05368e-05	negtive
	OTU707	catechin-4-β-D-galactopyranoside*	0.873909	2.06003e-05	positive
	OTU5980	catechin-4-β-D-galactopyranoside*	0.873881	2.06287e-05	positive
	OTU2374	2,3-Dihydroxy-5(6),12(13)-diene-ursolic acid	0.873697	2.08153e-05	positive
	OTU8	2,3-Dihydroxy-5(6),12(13)-diene-ursolic acid	-0.873681	2.08322e-05	negtive
	OTU5507	Quercetin-3-O-glucoside (Isoquercitrin)*	-0.873532	2.0984e-05	negtive
	OTU2028	Quercetin-3-O-glucoside (Isoquercitrin)*	-0.873532	2.0984e-05	negtive
	OTU6948	Quercetin-3-O-glucoside (Isoquercitrin)*	-0.873488	2.103e-05	negtive
	OTU4141	Pinoresinol-4-O-glucoside	-0.873432	2.10868e-05	negtive
	OTU3270	Tricetin 3'-glucuronide	-0.873432	2.10868e-05	negtive
	OTU2576	Tricetin 3'-glucuronide	0.873391	2.11296e-05	positive
	OTU5191	Tricetin 3'-glucuronide	-0.873391	2.11296e-05	negtive
	OTU6130	Feruloyltartaric acid (Fertaric acid)	-0.873336	2.11864e-05	negtive
	OTU2038	Feruloyltartaric acid (Fertaric acid)	0.873336	2.11864e-05	positive
	OTU1420	Diethanolamine	0.873309	2.12147e-05	positive
	OTU1680	Diethanolamine	0.873296	2.12274e-05	positive
	OTU4536	Quercetin-7-O-glucoside	-0.873296	2.12274e-05	negtive
	OTU530	Quercetin-7-O-glucoside	-0.873287	2.12371e-05	negtive
	OTU35	Quercetin-7-O-glucoside	-0.873287	2.12371e-05	negtive
	OTU4704	16,23:16,30-Diepoxydammar-24-ene-3,20-diol (Jujubogenin)	-0.87325	2.12754e-05	negtive
	OTU6030	O-Phosphorylethanolamine	0.87325	2.12754e-05	positive
	OTU589	1-Oxo-Siaresinolic acid	0.873098	2.14337e-05	positive
	OTU4977	2,3-Dihydroxy-5(6),12(13)-diene-ursolic acid	0.873068	2.14654e-05	positive
	OTU1446	Naringenin (5,7,4'-Trihydroxyflavanone)	0.872817	2.17292e-05	positive
	OTU634	3,4-Dihydro-4-(4'-hydroxyphenyl)-5,7-dihydroxycoumarin	0.872689	2.18643e-05	positive
	OTU2839	Quercetin-3-O-glucoside (Isoquercitrin)*	0.872544	2.20185e-05	positive
	OTU183	Quercetin-3-O-glucoside (Isoquercitrin)*	0.872526	2.2038e-05	positive
	OTU962	Naringenin chalcone; 2',4,4',6'-Tetrahydroxychalcone	-0.872513	2.20521e-05	negtive
	OTU4883	3-Hydroxylup-20(29)-en-28-oic acid (Betulinic acid)	-0.872513	2.20521e-05	negtive
	OTU6881	Tricetin 3'-glucuronide	0.872479	2.20885e-05	positive
	OTU58	Tricetin 3'-glucuronide	-0.872375	2.22001e-05	negtive
	OTU1109	Diethanolamine	-0.872375	2.22001e-05	negtive
	OTU509	Diethanolamine	-0.872273	2.23089e-05	negtive
	OTU5878	Butin; 7,3',4'-Trihydroxyflavanone	-0.872273	2.23089e-05	negtive
	OTU3961	Quercetin-7-O-glucoside	-0.872273	2.23089e-05	negtive
	OTU4046	Quercetin-7-O-glucoside	-0.872273	2.23089e-05	negtive
	OTU4046	Quercetin-7-O-glucoside	-0.872273	2.23089e-05	negtive
	OTU4948	16,23:16,30-Diepoxydammar-24-ene-3,20-diol (Jujubogenin)	0.872273	2.23089e-05	positive
	OTU4948	2,3,19-Trihydroxyurs-12-en-28-oic acid (Tormentic acid)	0.872273	2.23089e-05	positive
	OTU4	2,3-Dihydroxy-12-ursen-28-oic acid	-0.872208	2.23801e-05	negtive
	OTU4	Caffeoylbenzoyltartaric acid	-0.872208	2.23801e-05	negtive
	OTU442	Quercetin-3-O-glucoside (Isoquercitrin)*	0.872208	2.23801e-05	positive
	OTU3607	Tricetin 3'-glucuronide	-0.872199	2.23896e-05	negtive
	OTU2070	Feruloyltartaric acid (Fertaric acid)	-0.872199	2.23896e-05	negtive
	OTU2057	Feruloyltartaric acid (Fertaric acid)	-0.872199	2.23896e-05	negtive
	OTU5364	Feruloyltartaric acid (Fertaric acid)	-0.872199	2.23896e-05	negtive
	OTU5212	Diethanolamine	-0.872199	2.23896e-05	negtive
	OTU2070	Diethanolamine	-0.872199	2.23896e-05	negtive
	OTU5212	Norarjunolic acid	-0.872199	2.23896e-05	negtive
	OTU2070	2-Aldehydo-A(1)-norlup-20(29)-en-27,28-dioic acid (Zizyberanal acid)	-0.872199	2.23896e-05	negtive
	OTU2297	Quercetin-7-O-glucoside	-0.872046	2.25553e-05	negtive
	OTU2297	Quercetin-7-O-glucoside	-0.872046	2.25553e-05	negtive
	OTU5507	Caffeoylbenzoyltartaric acid	0.871596	2.30506e-05	positive
	OTU4097	Caffeoylbenzoyltartaric acid	-0.871596	2.30506e-05	negtive
	OTU2109	2,3-Dihydroxy-5(6),12(13)-diene-ursolic acid	-0.871596	2.30506e-05	negtive
	OTU1788	Quercetin-3-O-glucoside (Isoquercitrin)*	-0.871596	2.30506e-05	negtive
	OTU279	Quercetin-3-O-glucoside (Isoquercitrin)*	-0.871596	2.30506e-05	negtive
	OTU7	3-Hydroxylup-20(29)-en-28-oic acid (Betulinic acid)	-0.871536	2.31172e-05	negtive
	OTU332	3-Hydroxylup-20(29)-en-28-oic acid (Betulinic acid)	0.871536	2.31172e-05	positive
	OTU2576	Tricetin 3'-glucuronide	-0.871509	2.31472e-05	negtive
	OTU3270	Feruloyltartaric acid (Fertaric acid)	-0.871492	2.31663e-05	negtive
	OTU231	Quercetin-7-O-glucoside	-0.871492	2.31663e-05	negtive
	OTU4123	16,23:16,30-Diepoxydammar-24-ene-3,20-diol (Jujubogenin)	-0.87146	2.32014e-05	negtive
	OTU1642	2,3,19-Trihydroxyurs-12-en-28-oic acid (Tormentic acid)	-0.871391	2.32786e-05	negtive
	OTU80	O-Phosphocholine	-0.871329	2.33475e-05	negtive
	OTU363	2,3-Dihydroxy-5(6),12(13)-diene-ursolic acid	-0.871279	2.34034e-05	negtive
	OTU3865	2,3-Dihydroxy-5(6),12(13)-diene-ursolic acid	0.871279	2.34034e-05	positive
	OTU6901	2,3-Dihydroxy-5(6),12(13)-diene-ursolic acid	0.871224	2.34658e-05	positive
	OTU172	Quercetin-3-O-glucoside (Isoquercitrin)*	-0.871147	2.35521e-05	negtive
	OTU172	Quercetin-3-O-glucoside (Isoquercitrin)*	-0.871147	2.35521e-05	negtive
	OTU3764	Quercetin-3-O-glucoside (Isoquercitrin)*	0.871025	2.36907e-05	positive
	OTU5721	Quercetin-3-O-glucoside (Isoquercitrin)*	0.870968	2.37555e-05	positive
	OTU1064	3-Hydroxylup-20(29)-en-28-oic acid (Betulinic acid)	-0.870968	2.37555e-05	negtive
	OTU962	3-Hydroxylup-20(29)-en-28-oic acid (Betulinic acid)	0.870574	2.42073e-05	positive
	OTU962	Tricetin 3'-glucuronide	0.870574	2.42073e-05	positive
	OTU57	Tricetin 3'-glucuronide	0.87049	2.43036e-05	positive
	OTU3923	Tricetin 3'-glucuronide	0.87049	2.43036e-05	positive
	OTU57	Feruloyltartaric acid (Fertaric acid)	-0.87049	2.43036e-05	negtive
	OTU1294	Feruloyltartaric acid (Fertaric acid)	-0.870469	2.43281e-05	negtive
	OTU636	Feruloyltartaric acid (Fertaric acid)	-0.87042	2.43849e-05	negtive
	OTU430	Diethanolamine	-0.87042	2.43849e-05	negtive
	OTU5290	Diethanolamine	0.870368	2.44455e-05	positive
	OTU3845	Diethanolamine	0.870289	2.45381e-05	positive
	OTU3787	Diethanolamine	-0.870289	2.45381e-05	negtive
	OTU3787	2-Aldehydo-A(1)-norlup-20(29)-en-27,28-dioic acid (Zizyberanal acid)	-0.870289	2.45381e-05	negtive
	OTU3787	2-Aldehydo-A(1)-norlup-20(29)-en-27,28-dioic acid (Zizyberanal acid)	-0.870289	2.45381e-05	negtive
	OTU59	Quercetin-7-O-glucoside	-0.870289	2.45381e-05	negtive
	OTU4046	Quercetin-7-O-glucoside	-0.870254	2.45784e-05	negtive
	OTU5980	Quercetin-7-O-glucoside	0.870248	2.45862e-05	positive
	OTU242	Quercetin-7-O-glucoside	-0.870224	2.46136e-05	negtive
	OTU6349	2,3,19,23-Tetrahydroxyurs-12-ene-28-oic acid (Myrianthic acid)	0.870224	2.46136e-05	positive
	OTU6349	16,23:16,30-Diepoxydammar-24-ene-3,20-diol (Jujubogenin)	0.870224	2.46136e-05	positive
	OTU6349	16,23:16,30-Diepoxydammar-24-ene-3,20-diol (Jujubogenin)	0.870224	2.46136e-05	positive
	OTU13	2,3,19-Trihydroxyurs-12-en-28-oic acid (Tormentic acid)	0.870132	2.47222e-05	positive
	OTU3186	2,3,19-Trihydroxyurs-12-en-28-oic acid (Tormentic acid)	-0.870087	2.47746e-05	negtive
	OTU1119	O-Phosphorylethanolamine	0.870087	2.47746e-05	positive
	OTU2297	2,3-Dihydroxy-12-ursen-28-oic acid	-0.870087	2.47753e-05	negtive
	OTU5191	2,3-Dihydroxy-12-ursen-28-oic acid	-0.869626	2.53221e-05	negtive
	OTU4141	Caffeoylbenzoyltartaric acid	-0.869551	2.54131e-05	negtive
	OTU2624	Caffeoylbenzoyltartaric acid	0.869446	2.55393e-05	positive
	OTU3496	2,3-Dihydroxy-5(6),12(13)-diene-ursolic acid	-0.869326	2.56838e-05	negtive
	OTU136	2,3-Dihydroxy-5(6),12(13)-diene-ursolic acid	-0.869263	2.57613e-05	negtive
	OTU3934	Quercetin-3-O-glucoside (Isoquercitrin)*	-0.869263	2.57613e-05	negtive
	OTU363	Quercetin-3-O-glucoside (Isoquercitrin)*	-0.869263	2.57613e-05	negtive
	OTU1421	Quercetin-3-O-glucoside (Isoquercitrin)*	-0.869247	2.57806e-05	negtive
	OTU3337	Tricetin 3'-glucuronide	0.869198	2.58401e-05	positive
	OTU6766	Tricetin 3'-glucuronide	-0.869153	2.58954e-05	negtive
	OTU5391	Tricetin 3'-glucuronide	0.869115	2.59415e-05	positive
	OTU183	Tricetin 3'-glucuronide	-0.868765	2.63724e-05	negtive
	OTU3961	Feruloyltartaric acid (Fertaric acid)	-0.868235	2.7036e-05	negtive
	OTU3961	Feruloyltartaric acid (Fertaric acid)	-0.868235	2.7036e-05	negtive
	OTU20	Feruloyltartaric acid (Fertaric acid)	-0.86817	2.71184e-05	negtive
	OTU2297	Feruloyltartaric acid (Fertaric acid)	-0.868127	2.71733e-05	negtive
	OTU392	Feruloyltartaric acid (Fertaric acid)	-0.867806	2.75837e-05	negtive
	OTU67	Feruloyltartaric acid (Fertaric acid)	0.867737	2.76723e-05	positive
	OTU1025	Diethanolamine	-0.867722	2.76923e-05	negtive
	OTU1572	Diethanolamine	-0.867722	2.76923e-05	negtive
	OTU1727	2-Aldehydo-A(1)-norlup-20(29)-en-27,28-dioic acid (Zizyberanal acid)	-0.867585	2.78696e-05	negtive
	OTU1727	2,3-Diacetoxy-18-hydroxyoleana-5,12-dien-28-oic acid	-0.867585	2.78696e-05	negtive
	OTU98	Quercetin-7-O-glucoside	-0.867501	2.7979e-05	negtive
	OTU4598	Quercetin-7-O-glucoside	-0.867395	2.81166e-05	negtive
	OTU4598	Quercetin-7-O-glucoside	-0.867395	2.81166e-05	negtive
	OTU1058	Quercetin-7-O-glucoside	-0.867293	2.82501e-05	negtive
	OTU1058	Quercetin-7-O-glucoside	-0.867293	2.82501e-05	negtive
	OTU856	2,3,19,23-Tetrahydroxyurs-12-ene-28-oic acid (Myrianthic acid)	0.867246	2.83127e-05	positive
	OTU3376	2,3,19,23-Tetrahydroxyurs-12-ene-28-oic acid (Myrianthic acid)	0.867246	2.83127e-05	positive
	OTU3376	Isofraxetin	0.867246	2.83127e-05	positive
	OTU4536	Isofraxetin	-0.867246	2.83127e-05	negtive
	OTU6881	2,3,19-Trihydroxyurs-12-en-28-oic acid (Tormentic acid)	-0.867048	2.85734e-05	negtive
	OTU344	Caffeoylbenzoyltartaric acid	-0.867005	2.86308e-05	negtive
	OTU918	2,3-Dihydroxy-5(6),12(13)-diene-ursolic acid	0.866977	2.86685e-05	positive
	OTU2641	Naringenin (5,7,4'-Trihydroxyflavanone)	-0.86686	2.88242e-05	negtive
	OTU4546	3,4-Dihydro-4-(4'-hydroxyphenyl)-5,7-dihydroxycoumarin	-0.866696	2.90436e-05	negtive
	OTU1441	3,4-Dimethylbenzoic acid	-0.866696	2.90436e-05	negtive
	OTU4735	Naringenin chalcone; 2',4,4',6'-Tetrahydroxychalcone	0.86669	2.90513e-05	positive
	OTU1119	Vanillin acetate	-0.866477	2.93389e-05	negtive
	OTU6495	3-Hydroxylup-20(29)-en-28-oic acid (Betulinic acid)	0.86626	2.96343e-05	positive
	OTU2744	Aromadendrin (Dihydrokaempferol)	0.86626	2.96343e-05	positive
	OTU3845	Diethanolamine	0.86626	2.96343e-05	positive
	OTU3787	Butin; 7,3',4'-Trihydroxyflavanone	-0.86626	2.96343e-05	negtive
	OTU3787	Sibiricose A3	-0.86626	2.96343e-05	negtive
	OTU599	16,23:16,30-Diepoxydammar-24-ene-3,20-diol (Jujubogenin)	-0.866242	2.96585e-05	negtive
	OTU5878	2,3,19-Trihydroxyurs-12-en-28-oic acid (Tormentic acid)	-0.866216	2.96939e-05	negtive
	OTU4046	Caffeoylbenzoyltartaric acid	-0.866216	2.96939e-05	negtive
	OTU509	O-Phosphocholine	-0.866216	2.96939e-05	negtive
	OTU4046	Naringenin (5,7,4'-Trihydroxyflavanone)	-0.866216	2.96939e-05	negtive
	OTU4046	3,4-Dihydro-4-(4'-hydroxyphenyl)-5,7-dihydroxycoumarin	-0.866216	2.96939e-05	negtive
	OTU6349	Quercetin-3-O-glucoside (Isoquercitrin)*	0.866177	2.97477e-05	positive
	OTU5107	Quercetin-3-O-glucoside (Isoquercitrin)*	0.866177	2.97477e-05	positive
	OTU5141	Quercetin-3-O-glucoside (Isoquercitrin)*	-0.866177	2.97477e-05	negtive
	OTU527	Quercetin-3-O-glucoside (Isoquercitrin)*	-0.866177	2.97477e-05	negtive
	OTU6877	3,4-Dimethylbenzoic acid	-0.866177	2.97477e-05	negtive
	OTU2297	Naringenin chalcone; 2',4,4',6'-Tetrahydroxychalcone	-0.866167	2.97607e-05	negtive
	OTU2545	Vanillin acetate	-0.866111	2.98375e-05	negtive
	OTU2525	Tricetin 3'-glucuronide	0.866085	2.98731e-05	positive
	OTU2057	Aromadendrin (Dihydrokaempferol)	-0.866085	2.98731e-05	negtive
	OTU574	5,7-dihydroxy-2-(2,3,4-trihydroxyphenyl)-4H-chromen-4-one	-0.866085	2.98731e-05	negtive
	OTU4759	Feruloyltartaric acid (Fertaric acid)	-0.866085	2.98731e-05	negtive
	OTU4108	Butin; 7,3',4'-Trihydroxyflavanone	-0.866033	2.99452e-05	negtive
	OTU3831	Sibiricose A3	-0.866033	2.99452e-05	negtive
	OTU1248	Syringaresinol	-0.866025	2.99556e-05	negtive
	OTU5441	Quercetin-7-O-glucoside	-0.866025	2.99556e-05	negtive
	OTU130	Quercetin-7-O-glucoside	0.865986	3.00097e-05	positive
	OTU41	O-Phosphorylethanolamine	0.865915	3.01081e-05	positive
	OTU6519	Quercetin-3-O-glucoside (Isoquercitrin)*	-0.865862	3.01819e-05	negtive
	OTU6519	Quercetin-3-O-glucoside (Isoquercitrin)*	-0.865862	3.01819e-05	negtive
	OTU2078	Tricetin 3'-glucuronide	-0.865669	3.04506e-05	negtive
	OTU4141	Tricetin 3'-glucuronide	-0.865669	3.04506e-05	negtive
	OTU3270	Vanilloloside	-0.865669	3.04506e-05	negtive
	OTU2078	Quercetin-7-O-glucoside	-0.865669	3.04506e-05	negtive
	OTU172	Quercetin-7-O-glucoside	-0.865599	3.05485e-05	negtive
	OTU172	2,3-Dihydroxy-5(6),12(13)-diene-ursolic acid	-0.865599	3.05485e-05	negtive
	OTU172	Naringenin (5,7,4'-Trihydroxyflavanone)	-0.865599	3.05485e-05	negtive
	OTU3764	Quercetin-3-O-glucoside (Isoquercitrin)*	-0.865257	3.10306e-05	negtive
	OTU1234	Quercetin-3-O-glucoside (Isoquercitrin)*	0.865237	3.10579e-05	positive
	OTU6766	3,4-Dimethylbenzoic acid	-0.865237	3.10579e-05	negtive
	OTU1931	Naringenin chalcone; 2',4,4',6'-Tetrahydroxychalcone	-0.865229	3.107e-05	negtive
	OTU4063	Feruloyl syringic acid	-0.865229	3.107e-05	negtive
	OTU280	3-Hydroxylup-20(29)-en-28-oic acid (Betulinic acid)	-0.865229	3.107e-05	negtive
	OTU396	Tricetin 3'-glucuronide	0.865229	3.107e-05	positive
	OTU6030	Aromadendrin (Dihydrokaempferol)	0.865146	3.11884e-05	positive
	OTU6030	Feruloyltartaric acid (Fertaric acid)	0.865146	3.11884e-05	positive
	OTU4757	Diethanolamine	-0.865146	3.11884e-05	negtive
	OTU176	2-Aldehydo-A(1)-norlup-20(29)-en-27,28-dioic acid (Zizyberanal acid)	-0.864838	3.16295e-05	negtive
	OTU4319	Quercetin-7-O-glucoside	0.864779	3.17148e-05	positive
	OTU5618	16,23:16,30-Diepoxydammar-24-ene-3,20-diol (Jujubogenin)	-0.864757	3.17464e-05	negtive
	OTU3186	2,3,19-Trihydroxyurs-12-en-28-oic acid (Tormentic acid)	-0.864672	3.18698e-05	negtive
	OTU4868	2,3-Dihydroxy-12-ursen-28-oic acid	-0.864583	3.19991e-05	negtive
	OTU3203	Isobutyryl carnitine	-0.86458	3.20029e-05	negtive
	OTU8	Isobutyryl carnitine	-0.86458	3.20029e-05	negtive
	OTU6085	Isobutyryl carnitine	-0.864514	3.20995e-05	negtive
	OTU3961	Methyl neoabietate	-0.864197	3.25647e-05	negtive
	OTU35	Vnilloylcaffeoyltartaric acid	-0.864152	3.26307e-05	negtive
	OTU2230	Vnilloylcaffeoyltartaric acid	-0.864049	3.27836e-05	negtive
	OTU1107	Vitexilactone	-0.863884	3.30297e-05	negtive
	OTU2028	Taxifolin-3'-O-glucoside	-0.863848	3.30831e-05	negtive
	OTU4412	Taxifolin-3'-O-glucoside	-0.863848	3.30831e-05	negtive
	OTU1477	Taxifolin-3'-O-glucoside	-0.863848	3.30831e-05	negtive
	OTU1572	Podocarpa-8,11,13-trien-16-oic acid, 12-hydroxy-	-0.863848	3.30831e-05	negtive
	OTU281	2',4',6'-Trihydroxyacetophenone	-0.863728	3.32637e-05	negtive
	OTU2078	Quercetin-4'-O-glucuronide	-0.863728	3.32637e-05	negtive
	OTU2078	Quercetin-4'-O-glucuronide	-0.863728	3.32637e-05	negtive
	OTU1492	Quercetin-4'-O-glucuronide	-0.863649	3.33824e-05	negtive
	OTU442	Tetahydroxyflavone-7-O-glucuronide	0.863271	3.39557e-05	positive
	OTU442	Tetahydroxyflavone-7-O-glucuronide	0.863271	3.39557e-05	positive
	OTU4536	Tetahydroxyflavone-7-O-glucuronide	-0.863212	3.40461e-05	negtive
	OTU363	Morin-3-O-xyloside	-0.863212	3.40461e-05	negtive
	OTU5183	Morin-3-O-xyloside	-0.863014	3.4351e-05	negtive
	OTU115	Morin-3-O-xyloside	-0.862989	3.43887e-05	negtive
	OTU5223	Trigonelline	-0.862954	3.44439e-05	negtive
	OTU2065	Taxifolin(Dihydroquercetin)	0.862954	3.44439e-05	positive
	OTU3798	1-O-Caffeoyl-β-D-glucose*	0.862872	3.45704e-05	positive
	OTU4765	Quercetin-3-O-(6''-O-acetyl)galactoside	-0.862818	3.46543e-05	negtive
	OTU62	Quercetin-3-O-(6''-O-acetyl)galactoside	0.862818	3.46543e-05	positive
	OTU1741	Quercetin-3-O-(6''-O-acetyl)galactoside	0.862818	3.46543e-05	positive
	OTU35	Caffeic acid	-0.862325	3.54274e-05	negtive
	OTU2297	Kaempferol-3-O-arabinoside (Juglanin)	-0.862248	3.55499e-05	negtive
	OTU59	O-Phosphocholine	-0.862231	3.55775e-05	negtive
	OTU59	Naringenin (5,7,4'-Trihydroxyflavanone)	-0.862231	3.55775e-05	negtive
	OTU3787	Quercetin-3-O-glucoside (Isoquercitrin)*	-0.862231	3.55775e-05	negtive
	OTU3961	Quercetin-3-O-glucoside (Isoquercitrin)*	-0.862178	3.56615e-05	negtive
	OTU256	Quercetin-3-O-glucoside (Isoquercitrin)*	-0.862178	3.56615e-05	negtive
	OTU3961	Quercetin-3-O-glucoside (Isoquercitrin)*	-0.862178	3.56615e-05	negtive
	OTU133	Quercetin-3-O-glucoside (Isoquercitrin)*	0.862178	3.56615e-05	positive
	OTU133	3,4-Dimethylbenzoic acid	0.862178	3.56615e-05	positive
	OTU5334	Naringenin chalcone; 2',4,4',6'-Tetrahydroxychalcone	0.862178	3.56615e-05	positive
	OTU6728	Feruloyl syringic acid	-0.862146	3.57124e-05	negtive
	OTU1320	Pinoresinol-4-O-glucoside	-0.862129	3.57389e-05	negtive
	OTU630	Vanillin acetate	0.862129	3.57389e-05	positive
	OTU5191	Tricetin 3'-glucuronide	-0.862097	3.57901e-05	negtive
	OTU5191	Tricetin 3'-glucuronide	-0.862097	3.57901e-05	negtive
	OTU3670	Tricetin 3'-glucuronide	-0.861961	3.60085e-05	negtive
	OTU4399	Tricetin 3'-glucuronide	0.861927	3.60631e-05	positive
	OTU1727	Tricetin 3'-glucuronide	-0.861927	3.60631e-05	negtive
	OTU4137	Aromadendrin (Dihydrokaempferol)	-0.861911	3.6088e-05	negtive
	OTU4137	Feruloyltartaric acid (Fertaric acid)	-0.861911	3.6088e-05	negtive
	OTU281	Feruloyltartaric acid (Fertaric acid)	-0.861787	3.62886e-05	negtive
	OTU2078	Feruloyltartaric acid (Fertaric acid)	-0.861787	3.62886e-05	negtive
	OTU138	Diethanolamine	-0.861787	3.62886e-05	negtive
	OTU4141	Sibiricose A3	-0.861787	3.62886e-05	negtive
	OTU4648	Syringaresinol	0.861787	3.62886e-05	positive
	OTU1733	Quercetin-7-O-glucoside	-0.86152	3.67207e-05	negtive
	OTU442	Quercetin-7-O-glucoside	0.861484	3.67805e-05	positive
	OTU6766	Quercetin-7-O-glucoside	-0.861322	3.70451e-05	negtive
	OTU2036	Quercetin-7-O-glucoside	-0.861304	3.70758e-05	negtive
	OTU4307	Quercetin-7-O-glucoside	-0.861195	3.72544e-05	negtive
	OTU136	Caffeoylbenzoyltartaric acid	-0.861195	3.72544e-05	negtive
	OTU4063	Caffeoylbenzoyltartaric acid	-0.861195	3.72544e-05	negtive
	OTU2064	Caffeoylbenzoyltartaric acid	0.861195	3.72544e-05	positive
	OTU396	Caffeoylbenzoyltartaric acid	0.861195	3.72544e-05	positive
	OTU280	2,3-Dihydroxy-5(6),12(13)-diene-ursolic acid	0.861195	3.72544e-05	positive
	OTU3865	Naringenin (5,7,4'-Trihydroxyflavanone)	0.861195	3.72544e-05	positive
	OTU3865	Quercetin-3-O-glucoside (Isoquercitrin)*	0.861195	3.72544e-05	positive
	OTU637	Quercetin-3-O-glucoside (Isoquercitrin)*	-0.861093	3.74227e-05	negtive
	OTU4757	Quercetin-3-O-glucoside (Isoquercitrin)*	-0.861093	3.74227e-05	negtive
	OTU1493	3,4-Dimethylbenzoic acid	0.861093	3.74227e-05	positive
	OTU2027	Vanillin acetate	-0.861069	3.74624e-05	negtive
	OTU176	Tricetin 3'-glucuronide	-0.861069	3.74624e-05	negtive
	OTU57	Tricetin 3'-glucuronide	-0.861069	3.74624e-05	negtive
	OTU3923	Tricetin 3'-glucuronide	-0.861069	3.74624e-05	negtive
	OTU1109	Aromadendrin (Dihydrokaempferol)	-0.861069	3.74624e-05	negtive
	OTU2027	Feruloyltartaric acid (Fertaric acid)	-0.861069	3.74624e-05	negtive
	OTU57	Diethanolamine	0.861069	3.74624e-05	positive
	OTU4868	2-Aldehydo-A(1)-norlup-20(29)-en-27,28-dioic acid (Zizyberanal acid)	-0.860995	3.75857e-05	negtive
	OTU4735	Butin; 7,3',4'-Trihydroxyflavanone	0.860963	3.76393e-05	positive
	OTU1294	Quercetin-7-O-glucoside	0.860754	3.79883e-05	positive
	OTU1294	Quercetin-7-O-glucoside	-0.860754	3.79883e-05	negtive
	OTU6147	Quercetin-7-O-glucoside	0.860633	3.81927e-05	positive
	OTU3309	Caffeoylbenzoyltartaric acid	-0.860459	3.84867e-05	negtive
	OTU2297	2,3-Dihydroxy-5(6),12(13)-diene-ursolic acid	-0.860288	3.87764e-05	negtive
	OTU556	2,3-Dihydroxy-5(6),12(13)-diene-ursolic acid	0.860288	3.87764e-05	positive
	OTU6728	2,3-Dihydroxy-5(6),12(13)-diene-ursolic acid	-0.860243	3.88545e-05	negtive
	OTU4046	2,3-Dihydroxy-5(6),12(13)-diene-ursolic acid	-0.860159	3.89983e-05	negtive
	OTU5878	Quercetin-3-O-glucoside (Isoquercitrin)*	-0.860159	3.89983e-05	negtive
	OTU5878	Quercetin-3-O-glucoside (Isoquercitrin)*	-0.860159	3.89983e-05	negtive
	OTU172	Feruloyl syringic acid	-0.86005	3.91849e-05	negtive
	OTU1984	3-Hydroxylup-20(29)-en-28-oic acid (Betulinic acid)	0.860041	3.9201e-05	positive
	OTU2630	Tricetin 3'-glucuronide	-0.859977	3.93114e-05	negtive
	OTU107	Tricetin 3'-glucuronide	-0.859974	3.93153e-05	negtive
	OTU2028	Aromadendrin (Dihydrokaempferol)	-0.859974	3.93153e-05	negtive
	OTU3702	Feruloyltartaric acid (Fertaric acid)	-0.859974	3.93153e-05	negtive
	OTU132	Feruloyltartaric acid (Fertaric acid)	-0.859974	3.93153e-05	negtive
	OTU132	Feruloyltartaric acid (Fertaric acid)	-0.859974	3.93153e-05	negtive
	OTU2109	Diethanolamine	0.859974	3.93153e-05	positive
	OTU4141	Diethanolamine	-0.859846	3.95377e-05	negtive
	OTU205	Diethanolamine	-0.85972	3.97554e-05	negtive
	OTU9	Diethanolamine	-0.859494	4.01509e-05	negtive
	OTU28	Sibiricose A3	0.859448	4.02323e-05	positive
	OTU183	2,3,4-Trihydroxybenzoic acid	-0.859363	4.03826e-05	negtive
	OTU27	Quercetin-7-O-glucoside	-0.859256	4.05709e-05	negtive
	OTU3186	Quercetin-7-O-glucoside	-0.859256	4.05709e-05	negtive
	OTU1158	2,3,19,23-Tetrahydroxyurs-12-ene-28-oic acid (Myrianthic acid)	-0.85924	4.05993e-05	negtive
	OTU176	16,23:16,30-Diepoxydammar-24-ene-3,20-diol (Jujubogenin)	-0.859185	4.06966e-05	negtive
	OTU1680	2,3,19-Trihydroxyurs-12-en-28-oic acid (Tormentic acid)	0.859178	4.0709e-05	positive
	OTU363	2,3,19-Trihydroxyurs-12-en-28-oic acid (Tormentic acid)	-0.859178	4.0709e-05	negtive
	OTU280	3-O-Methylellagic acid 4-sulfate*	-0.859178	4.0709e-05	negtive
	OTU4063	3-O-Methylellagic acid 4-sulfate*	-0.859178	4.0709e-05	negtive
	OTU363	O-Phosphorylethanolamine	-0.859178	4.0709e-05	negtive
	OTU8	2,3-Dihydroxy-12-ursen-28-oic acid	-0.85912	4.08135e-05	negtive
	OTU655	2,3-Dihydroxy-12-ursen-28-oic acid	-0.859067	4.09065e-05	negtive
	OTU4735	Caffeoylbenzoyltartaric acid	0.859054	4.09304e-05	positive
	OTU285	2-Amino-3-methoxybenzoic acid	0.859024	4.09846e-05	positive
	OTU7	2,3-Dihydroxy-5(6),12(13)-diene-ursolic acid	-0.858957	4.11041e-05	negtive
	OTU62	2,3-Dihydroxy-5(6),12(13)-diene-ursolic acid	-0.85894	4.11339e-05	negtive
	OTU5618	Naringenin (5,7,4'-Trihydroxyflavanone)	-0.85894	4.11339e-05	negtive
	OTU962	3,4-Dihydro-4-(4'-hydroxyphenyl)-5,7-dihydroxycoumarin	-0.85894	4.11339e-05	negtive
	OTU2741	Quercetin-3-O-glucoside (Isoquercitrin)*	-0.85894	4.11339e-05	negtive
	OTU1790	Quercetin-3-O-glucoside (Isoquercitrin)*	-0.858894	4.1216e-05	negtive
	OTU2068	Quercetin-3-O-glucoside (Isoquercitrin)*	0.858839	4.13162e-05	positive
	OTU438	3,4-Dimethylbenzoic acid	-0.858822	4.13456e-05	negtive
	OTU35	3,4-Dimethylbenzoic acid	-0.858671	4.16179e-05	negtive
	OTU130	Naringenin chalcone; 2',4,4',6'-Tetrahydroxychalcone	0.858616	4.17179e-05	positive
	OTU1107	Vanillin acetate	-0.858473	4.19775e-05	negtive
	OTU1624	Tricetin 3'-glucuronide	0.858324	4.22507e-05	positive
	OTU59	Tricetin 3'-glucuronide	-0.858201	4.24751e-05	negtive
	OTU59	Aromadendrin (Dihydrokaempferol)	-0.858201	4.24751e-05	negtive
	OTU3787	Aromadendrin (Dihydrokaempferol)	-0.858201	4.24751e-05	negtive
	OTU2744	Feruloyltartaric acid (Fertaric acid)	-0.858201	4.24751e-05	negtive
	OTU59	Diethanolamine	-0.858201	4.24751e-05	negtive
	OTU2744	Quercetin-7-O-glucoside	0.858201	4.24751e-05	positive
	OTU2744	Quercetin-7-O-glucoside	0.858201	4.24751e-05	positive
	OTU666	2,3,19-Trihydroxyurs-12-en-28-oic acid (Tormentic acid)	0.858139	4.25893e-05	positive
	OTU5451	3-O-Methylellagic acid 4-sulfate*	-0.858139	4.25893e-05	negtive
	OTU5451	Caffeoylbenzoyltartaric acid	-0.858139	4.25893e-05	negtive
	OTU1678	3,4-Dimethylbenzoic acid	-0.858133	4.2602e-05	negtive
	OTU5141	2,6-Dimethoxybenzaldehyde	0.858082	4.26961e-05	positive
	OTU5141	Feruloyltartaric acid (Fertaric acid)	0.858082	4.26961e-05	positive
	OTU5141	Vanilloloside	0.858082	4.26961e-05	positive
	OTU3927	5-Acetonyl-6-glucosyl-7-hydroxy-2,6-methylchromone	-0.858082	4.26961e-05	negtive
	OTU6877	Syringaresinol	-0.858082	4.26961e-05	negtive
	OTU1572	2,3-Dihydroxy-5(6),12(13)-diene-ursolic acid	-0.858037	4.27778e-05	negtive
	OTU39	Quercetin-3-O-glucoside (Isoquercitrin)*	0.857998	4.28515e-05	positive
	OTU5435	Quercetin-3-O-glucoside (Isoquercitrin)*	0.857996	4.28544e-05	positive
	OTU2331	Quercetin-3-O-glucoside (Isoquercitrin)*	-0.857934	4.29696e-05	negtive
	OTU2070	Quercetin-3-O-glucoside (Isoquercitrin)*	-0.857934	4.29696e-05	negtive
	OTU2070	Tricetin 3'-glucuronide	-0.857934	4.29696e-05	negtive
	OTU2078	Tricetin 3'-glucuronide	-0.857905	4.30239e-05	negtive
	OTU2078	Tricetin 3'-glucuronide	-0.857905	4.30239e-05	negtive
	OTU281	Feruloyltartaric acid (Fertaric acid)	-0.857905	4.30239e-05	negtive
	OTU3270	Feruloyltartaric acid (Fertaric acid)	-0.857905	4.30239e-05	negtive
	OTU2078	2-Aldehydo-A(1)-norlup-20(29)-en-27,28-dioic acid (Zizyberanal acid)	-0.857905	4.30239e-05	negtive
	OTU2078	Sibiricose A3	-0.857905	4.30239e-05	negtive
	OTU6581	Quercetin-7-O-glucoside	-0.85787	4.30887e-05	negtive
	OTU1132	Quercetin-7-O-glucoside	0.857807	4.32062e-05	positive
	OTU922	Quercetin-7-O-glucoside	-0.857692	4.34201e-05	negtive
	OTU1058	2,3,19,23-Tetrahydroxyurs-12-ene-28-oic acid (Myrianthic acid)	-0.857527	4.37319e-05	negtive
	OTU1098	Caffeoylbenzoyltartaric acid	0.85747	4.38382e-05	positive
	OTU13	2,3-Dihydroxy-5(6),12(13)-diene-ursolic acid	0.857172	4.44039e-05	positive
	OTU4536	2,3-Dihydroxy-5(6),12(13)-diene-ursolic acid	-0.857162	4.44244e-05	negtive
	OTU4536	2,3-Dihydroxy-5(6),12(13)-diene-ursolic acid	-0.857162	4.44244e-05	negtive
	OTU4536	Naringenin (5,7,4'-Trihydroxyflavanone)	-0.857162	4.44244e-05	negtive
	OTU136	Quercetin-3-O-glucoside (Isoquercitrin)*	-0.857162	4.44244e-05	negtive
	OTU1931	Quercetin-3-O-glucoside (Isoquercitrin)*	0.857162	4.44244e-05	positive
	OTU4362	Quercetin-3-O-glucoside (Isoquercitrin)*	0.857041	4.46545e-05	positive
	OTU2016	Quercetin-3-O-glucoside (Isoquercitrin)*	-0.856947	4.48357e-05	negtive
	OTU969	Quercetin-3-O-glucoside (Isoquercitrin)*	0.856947	4.48357e-05	positive
	OTU2639	Quercetin-3-O-glucoside (Isoquercitrin)*	0.856868	4.49875e-05	positive
	OTU2639	3,4-Dimethylbenzoic acid	0.856868	4.49875e-05	positive
	OTU2639	Naringenin chalcone; 2',4,4',6'-Tetrahydroxychalcone	-0.856868	4.49875e-05	negtive
	OTU530	Pinoresinol-4-O-glucoside	-0.856844	4.50334e-05	negtive
	OTU35	Vanillin acetate	-0.856844	4.50334e-05	negtive
	OTU258	Tricetin 3'-glucuronide	0.85667	4.53716e-05	positive
	OTU6728	Tricetin 3'-glucuronide	-0.856436	4.58272e-05	negtive
	OTU6285	Tricetin 3'-glucuronide	0.856436	4.58272e-05	positive
	OTU634	Tricetin 3'-glucuronide	0.856428	4.58441e-05	positive
	OTU39	Tricetin 3'-glucuronide	-0.856187	4.63167e-05	negtive
	OTU1297	Aromadendrin (Dihydrokaempferol)	-0.856137	4.6416e-05	negtive
	OTU4948	Feruloyltartaric acid (Fertaric acid)	-0.85612	4.64496e-05	negtive
	OTU3961	Feruloyltartaric acid (Fertaric acid)	-0.85612	4.64496e-05	negtive
	OTU3961	Feruloyltartaric acid (Fertaric acid)	-0.85612	4.64496e-05	negtive
	OTU1949	Feruloyltartaric acid (Fertaric acid)	-0.85612	4.64496e-05	negtive
	OTU5897	Diethanolamine	-0.856101	4.64887e-05	negtive
	OTU2028	Diethanolamine	-0.856101	4.64887e-05	negtive
	OTU4137	Diethanolamine	-0.856101	4.64887e-05	negtive
	OTU279	Sibiricose A3	-0.856101	4.64887e-05	negtive
	OTU4056	Sibiricose A3	-0.856101	4.64887e-05	negtive
	OTU1572	Quercetin-7-O-glucoside	-0.856101	4.64887e-05	negtive
	OTU5507	Quercetin-7-O-glucoside	0.856101	4.64887e-05	positive
	OTU2078	Quercetin-7-O-glucoside	-0.855964	4.67605e-05	negtive
	OTU1132	Quercetin-7-O-glucoside	0.855913	4.68613e-05	positive
	OTU2331	Quercetin-7-O-glucoside	0.855896	4.68955e-05	positive
	OTU5212	Isofraxetin	-0.855896	4.68955e-05	negtive
	OTU2331	3,4-Secodammara-4(28),20,24-trien-3,26-dioic acid	-0.855896	4.68955e-05	negtive
	OTU3607	2,3,19-Trihydroxyurs-12-en-28-oic acid (Tormentic acid)	-0.855896	4.68955e-05	negtive
	OTU2010	Caffeoylbenzoyltartaric acid	-0.855896	4.68955e-05	negtive
	OTU4759	Caffeoylbenzoyltartaric acid	-0.855896	4.68955e-05	negtive
	OTU5189	Quercetin-3-O-glucoside (Isoquercitrin)*	-0.855896	4.68955e-05	negtive
	OTU2331	Quercetin-3-O-glucoside (Isoquercitrin)*	-0.855896	4.68955e-05	negtive
	OTU3348	Quercetin-3-O-glucoside (Isoquercitrin)*	0.85583	4.70271e-05	positive
	OTU3348	Quercetin-3-O-glucoside (Isoquercitrin)*	0.85583	4.70271e-05	positive
	OTU4553	Tricetin 3'-glucuronide	-0.85583	4.70271e-05	negtive
	OTU6725	Tricetin 3'-glucuronide	-0.85583	4.70271e-05	negtive
	OTU27	Tricetin 3'-glucuronide	-0.855646	4.73974e-05	negtive
	OTU2567	Tricetin 3'-glucuronide	-0.855646	4.73974e-05	negtive
	OTU1165	Feruloyltartaric acid (Fertaric acid)	-0.855573	4.7544e-05	negtive
	OTU989	Feruloyltartaric acid (Fertaric acid)	0.855532	4.76277e-05	positive
	OTU3203	2-Aldehydo-A(1)-norlup-20(29)-en-27,28-dioic acid (Zizyberanal acid)	-0.855479	4.77341e-05	negtive
	OTU275	Quercetin-7-O-glucoside	-0.855479	4.77341e-05	negtive
	OTU57	Quercetin-7-O-glucoside	-0.855417	4.78604e-05	negtive
	OTU176	Quercetin-7-O-glucoside	-0.855417	4.78604e-05	negtive
	OTU280	Quercetin-7-O-glucoside	-0.855145	4.8416e-05	negtive
	OTU363	Quercetin-7-O-glucoside	-0.855145	4.8416e-05	negtive
	OTU3333	2,3-Dihydroxy-5(6),12(13)-diene-ursolic acid	-0.855145	4.8416e-05	negtive
	OTU3865	2,3-Dihydroxy-5(6),12(13)-diene-ursolic acid	-0.855145	4.8416e-05	negtive
	OTU4536	Quercetin-3-O-glucoside (Isoquercitrin)*	-0.855145	4.8416e-05	negtive
	OTU4536	Quercetin-3-O-glucoside (Isoquercitrin)*	-0.855145	4.8416e-05	negtive
	OTU3210	Quercetin-3-O-glucoside (Isoquercitrin)*	-0.855145	4.8416e-05	negtive
	OTU4063	Quercetin-3-O-glucoside (Isoquercitrin)*	-0.855145	4.8416e-05	negtive
	OTU2064	Tricetin 3'-glucuronide	0.855145	4.8416e-05	positive
	OTU2064	Tricetin 3'-glucuronide	0.855145	4.8416e-05	positive
	OTU4546	Tricetin 3'-glucuronide	-0.855062	4.8585e-05	negtive
	OTU969	Tricetin 3'-glucuronide	-0.855055	4.85997e-05	negtive
	OTU4757	Feruloyltartaric acid (Fertaric acid)	-0.855015	4.86821e-05	negtive
	OTU4757	Feruloyltartaric acid (Fertaric acid)	-0.855015	4.86821e-05	negtive
	OTU6901	Feruloyltartaric acid (Fertaric acid)	0.855015	4.86821e-05	positive
	OTU130	Diethanolamine	0.854931	4.88555e-05	positive
	OTU130	Diethanolamine	0.854931	4.88555e-05	positive
	OTU1107	2-Aldehydo-A(1)-norlup-20(29)-en-27,28-dioic acid (Zizyberanal acid)	-0.854866	4.89896e-05	negtive
	OTU6193	2-Aldehydo-A(1)-norlup-20(29)-en-27,28-dioic acid (Zizyberanal acid)	-0.854791	4.91451e-05	negtive
	OTU3670	Sibiricose A3	0.854687	4.93623e-05	positive
	OTU634	Quercetin-7-O-glucoside	0.854621	4.94998e-05	positive
	OTU5191	Quercetin-7-O-glucoside	-0.854568	4.96104e-05	negtive
	OTU4201	Quercetin-7-O-glucoside	-0.854568	4.96104e-05	negtive
	OTU6519	Quercetin-7-O-glucoside	-0.854568	4.96104e-05	negtive
	OTU5191	Caffeoylbenzoyltartaric acid	-0.854568	4.96104e-05	negtive
	OTU428	2-Formyl-3-hydroxy-A(1)-norlup-20(29)-en-28-oic acid (Colubrinic acid)	-0.854533	4.96834e-05	negtive
	OTU2230	2-Formyl-3-hydroxy-A(1)-norlup-20(29)-en-28-oic acid (Colubrinic acid)	-0.854533	4.96834e-05	negtive
	OTU5386	2-Formyl-3-hydroxy-A(1)-norlup-20(29)-en-28-oic acid (Colubrinic acid)	0.85429	5.01949e-05	positive
	OTU1733	2,3-Dihydroxy-5(6),12(13)-diene-ursolic acid	-0.854219	5.03438e-05	negtive
	OTU1492	2,3-Dihydroxy-5(6),12(13)-diene-ursolic acid	-0.8542	5.03856e-05	negtive
	OTU3845	2,3-Dihydroxy-5(6),12(13)-diene-ursolic acid	0.854172	5.04436e-05	positive
	OTU3845	2,3-Dihydroxy-5(6),12(13)-diene-ursolic acid	0.854172	5.04436e-05	positive
	OTU59	2,3-Dihydroxy-5(6),12(13)-diene-ursolic acid	-0.854172	5.04436e-05	negtive
	OTU3787	Quercetin-3-O-glucoside (Isoquercitrin)*	-0.854172	5.04436e-05	negtive
	OTU59	Quercetin-3-O-glucoside (Isoquercitrin)*	-0.854172	5.04436e-05	negtive
	OTU59	Quercetin-3-O-glucoside (Isoquercitrin)*	-0.854172	5.04436e-05	negtive
	OTU3787	Quercetin-3-O-glucoside (Isoquercitrin)*	-0.854172	5.04436e-05	negtive
	OTU4137	Feruloyl syringic acid	0.854164	5.0462e-05	positive
	OTU5878	3-Hydroxylup-20(29)-en-28-oic acid (Betulinic acid)	-0.854101	5.05948e-05	negtive
	OTU4060	3-Hydroxylup-20(29)-en-28-oic acid (Betulinic acid)	-0.854101	5.05948e-05	negtive
	OTU5878	Tricetin 3'-glucuronide	-0.854101	5.05948e-05	negtive
	OTU3961	Tricetin 3'-glucuronide	-0.854101	5.05948e-05	negtive
	OTU5334	Tricetin 3'-glucuronide	0.854101	5.05948e-05	positive
	OTU242	Tricetin 3'-glucuronide	-0.854034	5.07376e-05	negtive
	OTU242	Feruloyltartaric acid (Fertaric acid)	-0.854034	5.07376e-05	negtive
	OTU3434	Diethanolamine	-0.854034	5.07376e-05	negtive
	OTU3434	Diethanolamine	-0.854034	5.07376e-05	negtive
	OTU527	Diethanolamine	-0.854034	5.07376e-05	negtive
	OTU1320	Diethanolamine	-0.854034	5.07376e-05	negtive
	OTU242	Diethanolamine	-0.854034	5.07376e-05	negtive
	OTU3293	Diethanolamine	-0.854034	5.07376e-05	negtive
	OTU6349	2-Aldehydo-A(1)-norlup-20(29)-en-27,28-dioic acid (Zizyberanal acid)	0.854034	5.07376e-05	positive
	OTU1320	Quercetin-7-O-glucoside	0.854034	5.07376e-05	positive
	OTU5141	Quercetin-7-O-glucoside	0.854034	5.07376e-05	positive
	OTU5141	Quercetin-7-O-glucoside	0.854034	5.07376e-05	positive
	OTU2078	Quercetin-7-O-glucoside	-0.854023	5.07615e-05	negtive
	OTU281	Quercetin-7-O-glucoside	-0.854023	5.07615e-05	negtive
	OTU281	2,3,19,23-Tetrahydroxyurs-12-ene-28-oic acid (Myrianthic acid)	-0.854023	5.07615e-05	negtive
	OTU3270	2,3,19,23-Tetrahydroxyurs-12-ene-28-oic acid (Myrianthic acid)	-0.854023	5.07615e-05	negtive
	OTU1816	16,23:16,30-Diepoxydammar-24-ene-3,20-diol (Jujubogenin)	-0.854023	5.07615e-05	negtive
	OTU177	16,23:16,30-Diepoxydammar-24-ene-3,20-diol (Jujubogenin)	0.854023	5.07615e-05	positive
	OTU2545	2,3,19-Trihydroxyurs-12-en-28-oic acid (Tormentic acid)	-0.853913	5.0997e-05	negtive
	OTU2545	2,3,19-Trihydroxyurs-12-en-28-oic acid (Tormentic acid)	-0.853913	5.0997e-05	negtive
	OTU1424	2,3-Dihydroxy-12-ursen-28-oic acid	-0.853885	5.10555e-05	negtive
	OTU6725	2,3-Dihydroxy-12-ursen-28-oic acid	-0.853885	5.10555e-05	negtive
	OTU4964	Caffeoylbenzoyltartaric acid	0.853842	5.11476e-05	positive
	OTU807	Caffeoylbenzoyltartaric acid	0.85372	5.14108e-05	positive
	OTU4460	2,3,23-Trihydroxyurs-12,19(29)-dien-28-oic acid	0.853659	5.1542e-05	positive
	OTU6482	Isobutyryl carnitine	-0.853654	5.15537e-05	negtive
	OTU1109	Isobutyryl carnitine	-0.853533	5.18152e-05	negtive
	OTU61	2-Hydroxyursolic acid	-0.853533	5.18152e-05	negtive
	OTU176	Homovanilloylquinic acid	-0.853533	5.18152e-05	negtive
	OTU176	Taxifolin-3'-O-glucoside	-0.853533	5.18152e-05	negtive
	OTU10	Taxifolin-3'-O-glucoside	-0.853311	5.22983e-05	negtive
	OTU694	Podocarpa-8,11,13-trien-16-oic acid, 12-hydroxy-	0.853311	5.22983e-05	positive
	OTU1561	Quercetin-4'-O-glucuronide	-0.853258	5.24148e-05	negtive
	OTU1561	Quercetin-4'-O-glucuronide	-0.853258	5.24148e-05	negtive
	OTU1561	Tetahydroxyflavone-7-O-glucuronide	-0.853258	5.24148e-05	negtive
	OTU4123	Tetahydroxyflavone-7-O-glucuronide	-0.85319	5.25619e-05	negtive
	OTU4536	Morin-3-O-xyloside	-0.853128	5.26995e-05	negtive
	OTU396	Taxifolin(Dihydroquercetin)	0.853128	5.26995e-05	positive
	OTU2064	1-O-Caffeoyl-β-D-glucose*	0.853128	5.26995e-05	positive
	OTU396	Quercetin-3-O-(6''-O-acetyl)galactoside	0.853128	5.26995e-05	positive
	OTU396	Quercetin-3-O-(6''-O-acetyl)galactoside	0.853128	5.26995e-05	positive
	OTU4307	Caffeic acid	0.853128	5.26995e-05	positive
	OTU4307	Azaleatin (5-O-Methylquercetin)	0.853128	5.26995e-05	positive
	OTU4307	Kaempferol-3-O-arabinoside (Juglanin)	0.853128	5.26995e-05	positive
	OTU4546	Kaempferol-3-O-arabinoside (Juglanin)	-0.853123	5.27092e-05	negtive
	OTU2741	catechin-4-β-D-galactopyranoside*	-0.853123	5.27092e-05	negtive
	OTU2741	2,3-Dihydroxy-5(6),12(13)-diene-ursolic acid	-0.853123	5.27092e-05	negtive
	OTU1678	2,6-Dimethoxybenzaldehyde	-0.853123	5.27092e-05	negtive
	OTU1963	Tricetin 3'-glucuronide	0.853108	5.27423e-05	positive
	OTU637	Feruloyltartaric acid (Fertaric acid)	-0.852989	5.30054e-05	negtive
	OTU6728	2-Aldehydo-A(1)-norlup-20(29)-en-27,28-dioic acid (Zizyberanal acid)	-0.85263	5.38039e-05	negtive
	OTU2732	8-hydroxyquinoline	-0.852567	5.39441e-05	negtive
	OTU1297	Diosmetin-7-O-galactoside	-0.85254	5.40051e-05	negtive
	OTU1059	A-hydroxyquinoline	-0.852496	5.41031e-05	negtive
	OTU2297	Caffeoylbenzoyltartaric acid	-0.85245	5.42081e-05	negtive
	OTU1763	Pyran[3,4-b]indole-2-ketone	-0.85245	5.42081e-05	negtive
	OTU3401	2,3-Dihydroxy-5(6),12(13)-diene-ursolic acid	-0.85245	5.42081e-05	negtive
	OTU2297	2,3-Dihydroxy-5(6),12(13)-diene-ursolic acid	-0.85245	5.42081e-05	negtive
	OTU4853	Quercetin-3-O-glucoside (Isoquercitrin)*	-0.852287	5.45758e-05	negtive
	OTU132	6-O-Galloyl-β-D-glucose*	-0.852227	5.47118e-05	negtive
	OTU783	3-Hydroxylup-20(29)-en-28-oic acid (Betulinic acid)	-0.852227	5.47118e-05	negtive
	OTU1572	Tricetin 3'-glucuronide	-0.852227	5.47118e-05	negtive
	OTU1572	Tricetin 3'-glucuronide	-0.852227	5.47118e-05	negtive
	OTU132	Feruloyltartaric acid (Fertaric acid)	0.852227	5.47118e-05	positive
	OTU5952	Feruloyltartaric acid (Fertaric acid)	-0.85216	5.48629e-05	negtive
	OTU202	Feruloyltartaric acid (Fertaric acid)	-0.852126	5.49408e-05	negtive
	OTU202	Diethanolamine	-0.852126	5.49408e-05	negtive
	OTU4046	2-Aldehydo-A(1)-norlup-20(29)-en-27,28-dioic acid (Zizyberanal acid)	-0.852082	5.50411e-05	negtive
	OTU3961	2-Aldehydo-A(1)-norlup-20(29)-en-27,28-dioic acid (Zizyberanal acid)	-0.852082	5.50411e-05	negtive
	OTU5451	5-Acetonyl-6-glucosyl-7-hydroxy-2,6-methylchromone	-0.852082	5.50411e-05	negtive
	OTU4046	Quercetin-7-O-glucoside	-0.852082	5.50411e-05	negtive
	OTU5451	16,23:16,30-Diepoxydammar-24-ene-3,20-diol (Jujubogenin)	-0.852082	5.50411e-05	negtive
	OTU1928	2,3,19-Trihydroxyurs-12-en-28-oic acid (Tormentic acid)	0.852082	5.50413e-05	positive
	OTU3186	2,3-Dihydroxy-12-ursen-28-oic acid	-0.852036	5.5147e-05	negtive
	OTU84	Caffeoylbenzoyltartaric acid	0.852027	5.51677e-05	positive
	OTU2038	Caffeoylbenzoyltartaric acid	-0.85194	5.53651e-05	negtive
	OTU98	3,4-Dimethylbenzoic acid	-0.85194	5.53651e-05	negtive
	OTU1424	Pinoresinol-4-O-glucoside	0.85194	5.53651e-05	positive
	OTU261	Feruloyltartaric acid (Fertaric acid)	0.851836	5.56038e-05	positive
	OTU3607	10-hydroxymajoroside	-0.85182	5.564e-05	negtive
	OTU3607	2,3-Dihydroxy-5(6),12(13)-diene-ursolic acid*	-0.85182	5.564e-05	negtive
	OTU2331	Quercetin-3-O-glucoside (Isoquercitrin)*	-0.85182	5.564e-05	negtive
	OTU2057	Quercetin-3-O-glucoside (Isoquercitrin)*	0.85182	5.564e-05	positive
	OTU2057	Tricetin 3'-glucuronide	0.85182	5.564e-05	positive
	OTU2057	Tricetin 3'-glucuronide	0.85182	5.564e-05	positive
	OTU115	Tricetin 3'-glucuronide	-0.851806	5.56734e-05	negtive
	OTU91	2-Aldehydo-A(1)-norlup-20(29)-en-27,28-dioic acid (Zizyberanal acid)	-0.851786	5.57188e-05	negtive
	OTU1879	Quercetin-7-O-glucoside	0.851649	5.60363e-05	positive
	OTU4485	Quercetin-7-O-glucoside	0.851649	5.60363e-05	positive
	OTU1741	Quercetin-7-O-glucoside	0.851184	5.71185e-05	positive
	OTU4883	Quercetin-3-O-glucoside (Isoquercitrin)*	0.851184	5.71185e-05	positive
	OTU1441	Quercetin-3-O-glucoside (Isoquercitrin)*	0.851184	5.71185e-05	positive
	OTU62	Tricetin 3'-glucuronide	0.851184	5.71185e-05	positive
	OTU4546	Tricetin 3'-glucuronide	-0.851184	5.71185e-05	negtive
	OTU2741	Quercetin-7-O-glucoside	-0.851184	5.71185e-05	negtive
	OTU1741	Quercetin-7-O-glucoside	-0.851184	5.71185e-05	negtive
	OTU2728	2,3,19,23-Tetrahydroxyurs-12-ene-28-oic acid (Myrianthic acid)	-0.851184	5.71185e-05	negtive
	OTU3376	2,3-Dihydroxy-5(6),12(13)-diene-ursolic acid*	0.851111	5.72915e-05	positive
	OTU3083	Quercetin-3-O-glucoside (Isoquercitrin)*	0.851111	5.72915e-05	positive
	OTU136	Quercetin-3-O-glucoside (Isoquercitrin)*	0.851111	5.72915e-05	positive
	OTU363	Tricetin 3'-glucuronide	-0.851111	5.72915e-05	negtive
	OTU3210	Tricetin 3'-glucuronide	-0.851111	5.72915e-05	negtive
	OTU363	Feruloyltartaric acid (Fertaric acid)	-0.851111	5.72915e-05	negtive
	OTU545	Feruloyltartaric acid (Fertaric acid)	-0.851111	5.72915e-05	negtive
	OTU1931	Feruloyltartaric acid (Fertaric acid)	-0.851111	5.72915e-05	negtive
	OTU4063	Feruloyltartaric acid (Fertaric acid)	-0.851111	5.72915e-05	negtive
	OTU4536	Diethanolamine	-0.851111	5.72915e-05	negtive
	OTU3934	2-Aldehydo-A(1)-norlup-20(29)-en-27,28-dioic acid (Zizyberanal acid)	-0.851111	5.72915e-05	negtive
	OTU2213	2-Aldehydo-A(1)-norlup-20(29)-en-27,28-dioic acid (Zizyberanal acid)	-0.851039	5.74609e-05	negtive
	OTU4757	Sibiricose A3	-0.850963	5.76411e-05	negtive
	OTU4757	2,3,4-Trihydroxybenzoic acid	-0.850963	5.76411e-05	negtive
	OTU4757	Quercetin-7-O-glucoside	-0.850963	5.76411e-05	negtive
	OTU637	Caffeoylbenzoyltartaric acid	-0.850963	5.76411e-05	negtive
	OTU6030	Caffeoylbenzoyltartaric acid	0.850963	5.76411e-05	positive
	OTU2576	Caffeic acid 3-glucoside	0.850803	5.80202e-05	positive
	OTU6519	Caffeic acid 3-glucoside	-0.850803	5.80202e-05	negtive
	OTU103	Isobutyryl carnitine	0.850802	5.8023e-05	positive
	OTU5183	Isobutyryl carnitine	-0.850772	5.80937e-05	negtive
	OTU5183	2-Hydroxyursolic acid	-0.850772	5.80937e-05	negtive
	OTU5183	Loganic acid	-0.850772	5.80937e-05	negtive
	OTU5183	Methyl neoabietate	0.850772	5.80937e-05	positive
	OTU5183	3,4-Dimethoxycinnamic acid	0.850772	5.80937e-05	positive
	OTU5183	Vnilloylcaffeoyltartaric acid	0.850772	5.80937e-05	positive
	OTU5183	N-Feruloylputrescine	0.850772	5.80937e-05	positive
	OTU94	Vitexilactone	0.850757	5.81302e-05	positive
	OTU6285	Vitexilactone	-0.850727	5.82028e-05	negtive
	OTU4399	3-Oxours-12-en-28-oic acid (Ursonic acid)	0.85061	5.8481e-05	positive
	OTU5386	Taxifolin-3'-O-glucoside	0.850584	5.85452e-05	positive
	OTU405	Taxifolin-3'-O-glucoside	-0.850495	5.87569e-05	negtive
	OTU825	Podocarpa-8,11,13-trien-16-oic acid, 12-hydroxy-	-0.85042	5.89385e-05	negtive
	OTU3346	3,4,5-trimethoxybenzaldehyde	0.85042	5.89385e-05	positive
	OTU1572	Quercetin-4'-O-glucuronide	-0.85029	5.92531e-05	negtive
	OTU279	Quercetin-4'-O-glucuronide	-0.85029	5.92531e-05	negtive
	OTU4868	Tetahydroxyflavone-7-O-glucuronide	-0.850233	5.93917e-05	negtive
	OTU1438	Tetahydroxyflavone-7-O-glucuronide	0.850233	5.93917e-05	positive
	OTU3186	Morin-3-O-xyloside	-0.85023	5.93975e-05	negtive
	OTU3186	1-O-Caffeoyl-β-D-glucose*	-0.85023	5.93975e-05	negtive
	OTU101	Quercetin-3-O-(6''-O-acetyl)galactoside	-0.850212	5.9442e-05	negtive
	OTU2581	3α,20β,21β-trihydroxy-16-oxo-serrat-14-en-24-oic acid	0.850212	5.9442e-05	positive
	OTU3633	Kaempferol-3-O-arabinoside (Juglanin)	-0.850153	5.95844e-05	negtive
	OTU59	Kaempferol-3-O-arabinoside (Juglanin)	-0.850143	5.96093e-05	negtive
	OTU59	1-O-Gentisoyl-β-D-glucoside	-0.850143	5.96093e-05	negtive
	OTU2744	Methyl neoabietate	-0.850143	5.96093e-05	negtive
	OTU6913	Vitexilactone	-0.850143	5.96093e-05	negtive
	OTU666	Vitexilactone	-0.850063	5.98053e-05	negtive
	OTU4046	Vitexilactone	-0.850063	5.98053e-05	negtive
	OTU8	Gallic acid-1-O-xyloside	-0.850019	5.99131e-05	negtive
	OTU643	3,4,5-trimethoxybenzaldehyde	-0.849995	5.99709e-05	negtive
	OTU3516	Taxifolin(Dihydroquercetin)	0.849987	5.99919e-05	positive
	OTU1320	1-O-Caffeoyl-β-D-glucose*	0.849987	5.99919e-05	positive
	OTU5141	Azaleatin (5-O-Methylquercetin)	0.849987	5.99919e-05	positive
	OTU527	Isobutyryl carnitine	0.849987	5.99919e-05	positive
	OTU6948	Isobutyryl carnitine	-0.849978	6.00135e-05	negtive
	OTU91	Isobutyryl carnitine	-0.849978	6.00135e-05	negtive
	OTU4200	Isobutyryl carnitine	-0.849972	6.00277e-05	negtive
	OTU2331	2-Hydroxyursolic acid	0.849783	6.04928e-05	positive
	OTU5212	N-3-oxo-tetradec-7(Z)-enoyl-L-Homoserine lactone	-0.849783	6.04928e-05	negtive
	OTU4759	3,4-Dimethoxycinnamic acid	-0.849783	6.04928e-05	negtive
	OTU4759	3,4-Dimethoxycinnamic acid	-0.849783	6.04928e-05	negtive
	OTU13	2α,3α-epoxy-5,7,3',4'-tetrahydroxyflavan-(4b→8)-epicatechin	-0.849767	6.05314e-05	negtive
	OTU3923	Taxifolin-3'-O-glucoside	0.849764	6.05375e-05	positive
	OTU61	Taxifolin-3'-O-glucoside	0.849764	6.05375e-05	positive
	OTU57	Taxifolin-3'-O-glucoside	-0.849764	6.05375e-05	negtive
	OTU2688	Quercetin-4'-O-glucuronide	-0.849713	6.06641e-05	negtive
	OTU596	Quercetin-4'-O-glucuronide	0.849713	6.06648e-05	positive
	OTU62	Quercetin-4'-O-glucuronide	-0.849246	6.18281e-05	negtive
	OTU5618	Tetahydroxyflavone-7-O-glucuronide	-0.849246	6.18281e-05	negtive
	OTU962	Tetahydroxyflavone-7-O-glucuronide	0.849246	6.18281e-05	positive
	OTU819	Tetahydroxyflavone-7-O-glucuronide	-0.849177	6.20006e-05	negtive
	OTU4307	Tetahydroxyflavone-7-O-glucuronide	0.849094	6.22091e-05	positive
	OTU3934	Tetahydroxyflavone-7-O-glucuronide	0.849094	6.22091e-05	positive
	OTU3865	Morin-3-O-xyloside	0.849094	6.22091e-05	positive
	OTU136	Morin-3-O-xyloside	0.849094	6.22091e-05	positive
	OTU136	Morin-3-O-xyloside	0.849094	6.22091e-05	positive
	OTU4063	Taxifolin(Dihydroquercetin)	-0.849094	6.22091e-05	negtive
	OTU4536	Taxifolin(Dihydroquercetin)	-0.849094	6.22091e-05	negtive
	OTU1028	1-O-Caffeoyl-β-D-glucose*	-0.849094	6.22091e-05	negtive
	OTU6193	1-O-Caffeoyl-β-D-glucose*	-0.84895	6.25738e-05	negtive
	OTU884	1-O-Caffeoyl-β-D-glucose*	0.848948	6.25796e-05	positive
	OTU4757	Quercetin-3-O-(6''-O-acetyl)galactoside	-0.848937	6.26067e-05	negtive
	OTU1493	Quercetin-3-O-(6''-O-acetyl)galactoside	-0.848937	6.26067e-05	negtive
	OTU637	Quercetin-3-O-(6''-O-acetyl)galactoside	-0.848937	6.26067e-05	negtive
	OTU835	Quercetin-3-O-(6''-O-acetyl)galactoside	-0.848937	6.26067e-05	negtive
	OTU6728	Caffeic acid	-0.848823	6.28947e-05	negtive
	OTU6728	Caffeic acid	-0.848823	6.28947e-05	negtive
	OTU5183	3α,20β,21β-trihydroxy-16-oxo-serrat-14-en-24-oic acid	0.848732	6.31274e-05	positive
	OTU4399	catechin-4-β-D-galactopyranoside*	0.848724	6.31475e-05	positive
	OTU922	catechin-4-β-D-galactopyranoside*	-0.848683	6.32528e-05	negtive
	OTU344	Isobutyryl carnitine	-0.848597	6.34727e-05	negtive
	OTU20	Isobutyryl carnitine	-0.848439	6.38794e-05	negtive
	OTU1438	Isobutyryl carnitine	-0.848439	6.38794e-05	negtive
	OTU2339	2-Hydroxyursolic acid	-0.848439	6.38794e-05	negtive
	OTU4097	9-hydroxysesamin	0.848353	6.41013e-05	positive
	OTU5897	Methyl neoabietate	0.848353	6.41013e-05	positive
	OTU2109	3,4-Dimethoxycinnamic acid	0.848353	6.41013e-05	positive
	OTU4056	Vnilloylcaffeoyltartaric acid	-0.848353	6.41013e-05	negtive
	OTU1788	3-Oxoolean-12-en-28-oic Acid (Oleanonic acid)	-0.848353	6.41013e-05	negtive
	OTU4141	6-O-p-Coumaroylajugol	-0.8482	6.4498e-05	negtive
	OTU3270	Vitexilactone	-0.8482	6.4498e-05	negtive
	OTU1816	Taxifolin-3'-O-glucoside	-0.8482	6.4498e-05	negtive
	OTU231	Taxifolin-3'-O-glucoside	-0.8482	6.4498e-05	negtive
	OTU1407	Taxifolin-3'-O-glucoside	0.8482	6.4498e-05	positive
	OTU115	Taxifolin-3'-O-glucoside	-0.848078	6.48154e-05	negtive
	OTU205	Taxifolin-3'-O-glucoside	-0.84805	6.48886e-05	negtive
	OTU205	Podocarpa-8,11,13-trien-16-oic acid, 12-hydroxy-	-0.84805	6.48886e-05	negtive
	OTU205	Quercetin-4'-O-glucuronide	-0.84805	6.48886e-05	negtive
	OTU205	Quercetin-4'-O-glucuronide	-0.84805	6.48886e-05	negtive
	OTU4553	Quercetin-4'-O-glucuronide	0.84805	6.48886e-05	positive
	OTU133	Quercetin-4'-O-glucuronide	0.848044	6.49052e-05	positive
	OTU6074	Quercetin-4'-O-glucuronide	0.848044	6.49052e-05	positive
	OTU4060	Tetahydroxyflavone-7-O-glucuronide	0.848044	6.49052e-05	positive
	OTU5334	Tetahydroxyflavone-7-O-glucuronide	0.848044	6.49052e-05	positive
	OTU5334	Tetahydroxyflavone-7-O-glucuronide	0.848044	6.49052e-05	positive
	OTU5451	Tetahydroxyflavone-7-O-glucuronide	-0.848044	6.49052e-05	negtive
	OTU5878	Tetahydroxyflavone-7-O-glucuronide	-0.848044	6.49052e-05	negtive
	OTU5878	Tetahydroxyflavone-7-O-glucuronide	-0.848044	6.49052e-05	negtive
	OTU3961	Tetahydroxyflavone-7-O-glucuronide	-0.848044	6.49052e-05	negtive
	OTU4060	Morin-3-O-xyloside	-0.848044	6.49052e-05	negtive
	OTU5451	Taxifolin(Dihydroquercetin)	-0.848044	6.49052e-05	negtive
	OTU4948	Taxifolin(Dihydroquercetin)	-0.848044	6.49052e-05	negtive
	OTU509	Taxifolin(Dihydroquercetin)	-0.848044	6.49052e-05	negtive
	OTU3961	1-O-Galloyl-β-D-glucose	-0.848044	6.49052e-05	negtive
	OTU3961	1-O-Galloyl-β-D-glucose	-0.848044	6.49052e-05	negtive
	OTU3764	1-O-Caffeoyl-β-D-glucose*	0.847951	6.51463e-05	positive
	OTU29	1-O-Caffeoyl-β-D-glucose*	0.847913	6.52482e-05	positive
	OTU4598	Quercetin-3-O-(6''-O-acetyl)galactoside	-0.847903	6.52727e-05	negtive
	OTU57	Quercetin-3-O-(6''-O-acetyl)galactoside	-0.84788	6.53332e-05	negtive
	OTU176	Quercetin-3-O-(6''-O-acetyl)galactoside	-0.84788	6.53332e-05	negtive
	OTU1109	Caffeic acid	-0.84788	6.53332e-05	negtive
	OTU61	Caffeic acid	0.84788	6.53332e-05	positive
	OTU58	3α,20β,21β-trihydroxy-16-oxo-serrat-14-en-24-oic acid	0.84788	6.53332e-05	positive
	OTU1421	3α,20β,21β-trihydroxy-16-oxo-serrat-14-en-24-oic acid	0.84776	6.56502e-05	positive
	OTU2070	catechin-4-β-D-galactopyranoside*	-0.847745	6.56899e-05	negtive
	OTU2057	Caffeic acid 3-glucoside	-0.847745	6.56899e-05	negtive
	OTU2331	Isobutyryl carnitine	0.847745	6.56899e-05	positive
	OTU2331	Isobutyryl carnitine	0.847745	6.56899e-05	positive
	OTU2331	Isobutyryl carnitine	0.847745	6.56899e-05	positive
	OTU2818	2-Hydroxyursolic acid	-0.84771	6.57827e-05	negtive
	OTU1561	2-Hydroxyursolic acid	-0.847693	6.58269e-05	negtive
	OTU2905	Loganic acid	-0.847652	6.59344e-05	negtive
	OTU130	Methyl neoabietate	0.847561	6.61761e-05	positive
	OTU62	Vitexilactone	-0.847307	6.68538e-05	negtive
	OTU1741	Taxifolin-3'-O-glucoside	0.847307	6.68538e-05	positive
	OTU1297	Taxifolin-3'-O-glucoside	-0.847144	6.72897e-05	negtive
	OTU103	Taxifolin-3'-O-glucoside	0.847103	6.74007e-05	positive
	OTU4536	Taxifolin-3'-O-glucoside	-0.847077	6.74701e-05	negtive
	OTU866	Taxifolin-3'-O-glucoside	0.847077	6.74701e-05	positive
	OTU545	Quercetin-4'-O-glucuronide	0.847077	6.74701e-05	positive
	OTU194	Quercetin-4'-O-glucuronide	0.847039	6.75743e-05	positive
	OTU60	Quercetin-4'-O-glucuronide	0.847039	6.75743e-05	positive
	OTU5191	Quercetin-4'-O-glucuronide	-0.847039	6.75743e-05	negtive
	OTU2375	Tetahydroxyflavone-7-O-glucuronide	-0.847039	6.75743e-05	negtive
	OTU6193	Tetahydroxyflavone-7-O-glucuronide	-0.847003	6.76714e-05	negtive
	OTU3260	Tetahydroxyflavone-7-O-glucuronide	0.846918	6.78996e-05	positive
	OTU5391	Tetahydroxyflavone-7-O-glucuronide	0.846877	6.8011e-05	positive
	OTU5391	Tetahydroxyflavone-7-O-glucuronide	0.846877	6.8011e-05	positive
	OTU5952	Morin-3-O-xyloside	-0.846674	6.85642e-05	negtive
	OTU5952	Morin-3-O-xyloside	-0.846674	6.85642e-05	negtive
	OTU3186	Morin-3-O-xyloside	-0.84662	6.87124e-05	negtive
	OTU1763	Trigonelline	-0.846571	6.88475e-05	negtive
	OTU2581	Taxifolin(Dihydroquercetin)	0.846524	6.89771e-05	positive
	OTU202	Taxifolin(Dihydroquercetin)	-0.846445	6.91925e-05	negtive
	OTU1478	Taxifolin(Dihydroquercetin)	0.846445	6.91925e-05	positive
	OTU4218	1-O-Caffeoyl-β-D-glucose*	-0.846416	6.92724e-05	negtive
	OTU5897	1-O-Caffeoyl-β-D-glucose*	-0.846416	6.92724e-05	negtive
	OTU91	1-O-Caffeoyl-β-D-glucose*	-0.846361	6.94253e-05	negtive
	OTU5805	Quercetin-3-O-(6''-O-acetyl)galactoside	-0.846361	6.94253e-05	negtive
	OTU2078	Quercetin-3-O-(6''-O-acetyl)galactoside	0.846259	6.97067e-05	positive
	OTU1407	Quercetin-3-O-(6''-O-acetyl)galactoside	0.846259	6.97067e-05	positive
	OTU4913	Quercetin-3-O-(6''-O-acetyl)galactoside	0.846259	6.97067e-05	positive
	OTU4141	Caffeic acid	-0.846259	6.97067e-05	negtive
	OTU6827	Caffeic acid	-0.846259	6.97067e-05	negtive
	OTU4141	Caffeic acid	-0.846259	6.97067e-05	negtive
	OTU281	Caffeic acid	-0.846259	6.97067e-05	negtive
	OTU1157	3α,20β,21β-trihydroxy-16-oxo-serrat-14-en-24-oic acid	-0.846259	6.97076e-05	negtive
	OTU2744	catechin-4-β-D-galactopyranoside*	-0.846114	7.0109e-05	negtive
	OTU6484	Caffeic acid 3-glucoside	-0.846114	7.0109e-05	negtive
	OTU41	Isobutyryl carnitine	-0.846112	7.01139e-05	negtive
	OTU285	Isobutyryl carnitine	0.846064	7.0248e-05	positive
	OTU1949	2-Hydroxyursolic acid	-0.846025	7.03587e-05	negtive
	OTU666	9-hydroxysesamin	-0.846025	7.03587e-05	negtive
	OTU3961	Methyl neoabietate	-0.846025	7.03587e-05	negtive
	OTU2027	Methyl neoabietate	-0.845996	7.04383e-05	negtive
	OTU1879	6-O-p-Coumaroylajugol	0.845996	7.04383e-05	positive
	OTU58	Vitexilactone	0.845996	7.04383e-05	positive
	OTU3553	Vitexilactone	0.845939	7.0598e-05	positive
	OTU3434	Taxifolin-3'-O-glucoside	-0.845939	7.0598e-05	negtive
	OTU3618	Taxifolin-3'-O-glucoside	-0.845939	7.0598e-05	negtive
	OTU1320	Taxifolin-3'-O-glucoside	-0.845939	7.0598e-05	negtive
	OTU6877	Taxifolin-3'-O-glucoside	-0.845939	7.0598e-05	negtive
	OTU3434	3,4,5-trimethoxybenzaldehyde	-0.845939	7.0598e-05	negtive
	OTU3434	Quercetin-4'-O-glucuronide	-0.845939	7.0598e-05	negtive
	OTU5589	Quercetin-4'-O-glucuronide	-0.845939	7.0598e-05	negtive
	OTU3553	Quercetin-4'-O-glucuronide	-0.845939	7.0598e-05	negtive
	OTU3927	Quercetin-4'-O-glucuronide	-0.845939	7.0598e-05	negtive
	OTU1320	Tetahydroxyflavone-7-O-glucuronide	-0.845939	7.0598e-05	negtive
	OTU35	Tetahydroxyflavone-7-O-glucuronide	-0.845883	7.07559e-05	negtive
	OTU35	Tetahydroxyflavone-7-O-glucuronide	-0.845883	7.07559e-05	negtive
	OTU4123	Tetahydroxyflavone-7-O-glucuronide	-0.845883	7.07559e-05	negtive
	OTU1107	Morin-3-O-xyloside	-0.845849	7.08512e-05	negtive
	OTU4936	Morin-3-O-xyloside	-0.845838	7.08813e-05	negtive
	OTU1561	Morin-3-O-xyloside	-0.845838	7.08813e-05	negtive
	OTU3156	Taxifolin(Dihydroquercetin)	0.845771	7.10696e-05	positive
	OTU2350	Quercetin-3-O-(6''-O-acetyl)galactoside	0.845771	7.10696e-05	positive
	OTU1330	Caffeic acid	0.845771	7.10696e-05	positive
	OTU2	3α,20β,21β-trihydroxy-16-oxo-serrat-14-en-24-oic acid	0.845771	7.10696e-05	positive
	OTU3607	catechin-4-β-D-galactopyranoside*	-0.845707	7.12502e-05	negtive
	OTU574	Caffeic acid 3-glucoside	-0.845707	7.12502e-05	negtive
	OTU2057	Isobutyryl carnitine	-0.845707	7.12502e-05	negtive
	OTU3607	Isobutyryl carnitine	-0.845707	7.12502e-05	negtive
	OTU3607	2-Hydroxyursolic acid	-0.845707	7.12502e-05	negtive
	OTU5212	2-Hydroxyursolic acid	-0.845707	7.12502e-05	negtive
	OTU3607	2-Hydroxyursolic acid	0.845707	7.12502e-05	positive
	OTU2057	3,4-Dimethoxycinnamic acid	0.845707	7.12502e-05	positive
	OTU2331	3,4-Dimethoxycinnamic acid	0.845707	7.12502e-05	positive
	OTU4735	N-Feruloylputrescine	0.845691	7.12951e-05	positive
	OTU2197	Vitexilactone	0.845638	7.14454e-05	positive
	OTU5646	Taxifolin-3'-O-glucoside	-0.845597	7.15617e-05	negtive
	OTU819	Taxifolin-3'-O-glucoside	-0.845485	7.18787e-05	negtive
	OTU819	Taxifolin-3'-O-glucoside	-0.845485	7.18787e-05	negtive
	OTU2741	Taxifolin-3'-O-glucoside	-0.845368	7.22121e-05	negtive
	OTU1741	3,4,5-trimethoxybenzaldehyde	-0.845368	7.22121e-05	negtive
	OTU15	Quercetin-4'-O-glucuronide	-0.845346	7.22752e-05	negtive
	OTU15	Quercetin-4'-O-glucuronide	-0.845346	7.22752e-05	negtive
	OTU1340	Quercetin-4'-O-glucuronide	-0.84533	7.23189e-05	negtive
	OTU39	Tetahydroxyflavone-7-O-glucuronide	-0.845327	7.2329e-05	negtive
	OTU2639	Tetahydroxyflavone-7-O-glucuronide	0.84521	7.26629e-05	positive
	OTU1294	Tetahydroxyflavone-7-O-glucuronide	0.84521	7.26629e-05	positive
	OTU2576	Tetahydroxyflavone-7-O-glucuronide	0.845156	7.28171e-05	positive
	OTU4676	Morin-3-O-xyloside	-0.845154	7.28231e-05	negtive
	OTU1158	3-Hydroxyurs-12-en-28-oic acid (3-Epiursolic acid)	-0.845154	7.28231e-05	negtive
	OTU1158	Quercetin-3-O-(6''-O-acetyl)galactoside	-0.845154	7.28231e-05	negtive
	OTU136	Quercetin-3-O-(6''-O-acetyl)galactoside	0.84506	7.30931e-05	positive
	OTU3376	Kaempferol-3-O-arabinoside (Juglanin)	0.84506	7.30931e-05	positive
	OTU3934	catechin-4-β-D-galactopyranoside*	-0.84506	7.30931e-05	negtive
	OTU4307	Caffeic acid 3-glucoside	-0.84506	7.30931e-05	negtive
	OTU280	Caffeic acid 3-glucoside	-0.84506	7.30931e-05	negtive
	OTU4063	Caffeic acid 3-glucoside	-0.84506	7.30931e-05	negtive
	OTU887	Isobutyryl carnitine	-0.845056	7.3107e-05	negtive
	OTU3188	2-Hydroxyursolic acid	0.845056	7.3107e-05	positive
	OTU302	Loganic acid	0.845017	7.32179e-05	positive
	OTU6285	3,4-Dimethoxycinnamic acid	0.845017	7.32179e-05	positive
	OTU1367	Vnilloylcaffeoyltartaric acid	-0.844971	7.33524e-05	negtive
	OTU64	Taxifolin-3'-O-glucoside	-0.844952	7.34053e-05	negtive
	OTU6813	Podocarpa-8,11,13-trien-16-oic acid, 12-hydroxy-	0.844952	7.34053e-05	positive
	OTU1059	3,4,5-trimethoxybenzaldehyde	0.844952	7.34053e-05	positive
	OTU54	3,4,5-trimethoxybenzaldehyde	0.844952	7.34053e-05	positive
	OTU344	3,4,5-trimethoxybenzaldehyde	-0.844916	7.3511e-05	negtive
	OTU5120	Quercetin-4'-O-glucuronide	0.844885	7.36009e-05	positive
	OTU4588	Tetahydroxyflavone-7-O-glucuronide	0.844885	7.36009e-05	positive
	OTU6030	Morin-3-O-xyloside	0.844885	7.36009e-05	positive
	OTU4868	Trigonelline	-0.844852	7.36968e-05	negtive
	OTU586	Trigonelline	0.844581	7.44851e-05	positive
	OTU4056	1-O-Galloyl-β-D-glucose	-0.844479	7.47831e-05	negtive
	OTU1025	1-O-Caffeoyl-β-D-glucose*	-0.844479	7.47831e-05	negtive
	OTU1572	Quercetin-3-O-(6''-O-acetyl)galactoside	-0.844479	7.47831e-05	negtive
	OTU2028	Kaempferol-3-O-arabinoside (Juglanin)	-0.844479	7.47831e-05	negtive
	OTU2028	Kaempferol-3-O-arabinoside (Juglanin)	-0.844479	7.47831e-05	negtive
	OTU1025	Kaempferol-3-O-arabinoside (Juglanin)	-0.844479	7.47831e-05	negtive
	OTU4412	Kaempferol-3-O-arabinoside (Juglanin)	0.844479	7.47831e-05	positive
	OTU115	Caffeic acid 3-glucoside	-0.84435	7.51627e-05	negtive
	OTU4141	3,4-Dimethoxycinnamic acid	-0.844318	7.52576e-05	negtive
	OTU1928	Quercetin-4'-O-glucuronide	-0.844318	7.52576e-05	negtive
	OTU1816	Trigonelline	-0.844318	7.52576e-05	negtive
	OTU2078	3α,20β,21β-trihydroxy-16-oxo-serrat-14-en-24-oic acid	-0.844318	7.52576e-05	negtive
	OTU281	3-amino-2-naphthoic acid	-0.844318	7.52576e-05	negtive
	OTU3270	Kaempferol-3-O-arabinoside (Juglanin)	-0.844318	7.52576e-05	negtive
	OTU3270	catechin-4-β-D-galactopyranoside*	-0.844318	7.52576e-05	negtive
	OTU3348	2-Hydroxyursolic acid	0.84416	7.57255e-05	positive
	OTU6725	3,4-Dimethoxycinnamic acid	0.84416	7.57255e-05	positive
	OTU176	Taxifolin-3'-O-glucoside	-0.844112	7.58681e-05	negtive
	OTU57	Taxifolin-3'-O-glucoside	-0.844112	7.58681e-05	negtive
	OTU57	Quercetin-4'-O-glucuronide	0.844112	7.58681e-05	positive
	OTU3923	Quercetin-4'-O-glucuronide	0.844112	7.58681e-05	positive
	OTU509	Tetahydroxyflavone-7-O-glucuronide	-0.844005	7.6185e-05	negtive
	OTU4948	Tetahydroxyflavone-7-O-glucuronide	-0.844005	7.6185e-05	negtive
	OTU4046	1-O-Caffeoyl-β-D-glucose*	-0.844005	7.6185e-05	negtive
	OTU4948	Caffeic acid	0.844005	7.6185e-05	positive
	OTU3961	Methyl neoabietate	0.844005	7.6185e-05	positive
	OTU116	Methyl neoabietate	0.844005	7.61865e-05	positive
	OTU438	N-3-oxo-tetradec-7(Z)-enoyl-L-Homoserine lactone	0.843983	7.62517e-05	positive
	OTU4288	Vnilloylcaffeoyltartaric acid	0.843705	7.70851e-05	positive
	OTU6766	Vitexilactone	-0.843704	7.70867e-05	negtive
	OTU6766	Vitexilactone	-0.843704	7.70867e-05	negtive
	OTU2070	Tetahydroxyflavone-7-O-glucuronide	-0.843669	7.71932e-05	negtive
	OTU2070	Isobutyryl carnitine	-0.843669	7.71932e-05	negtive
	OTU2057	Isobutyryl carnitine	-0.843669	7.71932e-05	negtive
	OTU2070	Loganic acid	-0.843669	7.71932e-05	negtive
	OTU2057	Taxifolin-3'-O-glucoside	-0.843669	7.71932e-05	negtive
	OTU2057	Taxifolin-3'-O-glucoside	0.843669	7.71932e-05	positive
	OTU2070	Taxifolin-3'-O-glucoside	0.843669	7.71932e-05	positive
	OTU4188	2',4',6'-Trihydroxyacetophenone	0.84353	7.76128e-05	positive
	OTU6933	Quercetin-4'-O-glucuronide	-0.843517	7.76535e-05	negtive
	OTU2657	Quercetin-4'-O-glucuronide	0.843517	7.76535e-05	positive
	OTU5445	Tetahydroxyflavone-7-O-glucuronide	0.843429	7.79198e-05	positive
	OTU172	Tetahydroxyflavone-7-O-glucuronide	-0.843404	7.79957e-05	negtive
	OTU6519	Tetahydroxyflavone-7-O-glucuronide	-0.843274	7.8391e-05	negtive
	OTU37	Tetahydroxyflavone-7-O-glucuronide	-0.843274	7.8391e-05	negtive
	OTU37	Morin-3-O-xyloside	-0.843274	7.8391e-05	negtive
	OTU37	Quercetin-3-O-(6''-O-acetyl)galactoside	-0.843274	7.8391e-05	negtive
	OTU3332	Quercetin-3-O-(6''-O-acetyl)galactoside	-0.843267	7.84123e-05	negtive
	OTU4268	Caffeic acid	0.843114	7.8881e-05	positive
	OTU2590	Caffeic acid	-0.843108	7.88978e-05	negtive
	OTU6841	Isobutyryl carnitine	-0.843108	7.88978e-05	negtive
	OTU3451	Isobutyryl carnitine	0.843108	7.88978e-05	positive
	OTU3451	2-Hydroxyursolic acid	0.843108	7.88978e-05	positive
	OTU1059	Taxifolin-3'-O-glucoside	-0.843066	7.90276e-05	negtive
	OTU1984	Taxifolin-3'-O-glucoside	-0.843066	7.90276e-05	negtive
	OTU1727	3,4,5-trimethoxybenzaldehyde	-0.843066	7.90276e-05	negtive
	OTU1727	Quercetin-4'-O-glucuronide	-0.843066	7.90276e-05	negtive
	OTU363	Quercetin-4'-O-glucuronide	-0.843044	7.90971e-05	negtive
	OTU280	Tetahydroxyflavone-7-O-glucuronide	-0.843044	7.90971e-05	negtive
	OTU3865	Tetahydroxyflavone-7-O-glucuronide	-0.843044	7.90971e-05	negtive
	OTU136	Morin-3-O-xyloside	-0.843044	7.90971e-05	negtive
	OTU280	Morin-3-O-xyloside	-0.843044	7.90971e-05	negtive
	OTU1054	1-O-Caffeoyl-β-D-glucose*	0.843044	7.90971e-05	positive
	OTU1931	Quercetin-3-O-(6''-O-acetyl)galactoside	0.843044	7.90971e-05	positive
	OTU1931	Quercetin-3-O-(6''-O-acetyl)galactoside	0.843044	7.90971e-05	positive
	OTU3934	Isobutyryl carnitine	0.843044	7.90971e-05	positive
	OTU3934	3,4-Dimethoxycinnamic acid	0.843044	7.90971e-05	positive
	OTU396	2α,3β-epoxy-5,7,3',4'-tetrahydroxyflavan-(4b→8)-epicatechin	0.843044	7.90971e-05	positive
	OTU2374	Taxifolin-3'-O-glucoside	-0.84301	7.92011e-05	negtive
	OTU3186	Quercetin-4'-O-glucuronide	0.84301	7.92011e-05	positive
	OTU3668	Quercetin-4'-O-glucuronide	0.842995	7.9245e-05	positive
	OTU6435	Tetahydroxyflavone-7-O-glucuronide	0.842995	7.9245e-05	positive
	OTU5424	Tetahydroxyflavone-7-O-glucuronide	0.842995	7.9245e-05	positive
	OTU589	Morin-3-O-xyloside	0.842861	7.96607e-05	positive
	OTU637	Taxifolin(Dihydroquercetin)	-0.842859	7.96676e-05	negtive
	OTU1420	Taxifolin(Dihydroquercetin)	0.842733	8.00558e-05	positive
	OTU1641	1-O-Caffeoyl-β-D-glucose*	-0.842658	8.029e-05	negtive
	OTU6921	1-O-Caffeoyl-β-D-glucose*	0.842658	8.029e-05	positive
	OTU2297	1-O-Caffeoyl-β-D-glucose*	-0.842651	8.03103e-05	negtive
	OTU2297	Quercetin-3-O-(6''-O-acetyl)galactoside	-0.842651	8.03103e-05	negtive
	OTU694	Caffeic acid	0.842577	8.05412e-05	positive
	OTU1572	Kaempferol-3-O-arabinoside (Juglanin)	-0.842542	8.06504e-05	negtive
	OTU3091	Biphenyl	-0.842542	8.06504e-05	negtive
	OTU4412	Biphenyl	-0.842542	8.06504e-05	negtive
	OTU2109	1H-Pyrrolo[2,3-b]pyridine, 2-(1-methylethyl)-	-0.842542	8.06504e-05	negtive
	OTU5897	Eudesma-2,4,11-triene	-0.842542	8.06504e-05	negtive
	OTU783	1,5-Cycloundecadiene, 8,8-dimethyl-9-methylene-	-0.842542	8.06504e-05	negtive
	OTU4108	Citronellyl isobutyrate	0.84248	8.08462e-05	positive
	OTU6393	cis-.alpha.-Bisabolene	0.84248	8.08462e-05	positive
	OTU3916	Biphenyl	0.842377	8.11683e-05	positive
	OTU4913	Biphenyl	-0.842377	8.11683e-05	negtive
	OTU4141	1-Butanone, 2-hydroxy-1-phenyl-	-0.842377	8.11683e-05	negtive
	OTU1816	1-Butanone, 2-hydroxy-1-phenyl-	-0.842377	8.11683e-05	negtive
	OTU3270	1-Butanone, 2-hydroxy-1-phenyl-	-0.842377	8.11683e-05	negtive
	OTU13	1-Butanone, 2-hydroxy-1-phenyl-	0.842362	8.12172e-05	positive
	OTU1107	Nitroguanidine	-0.842242	8.15947e-05	negtive
	OTU35	1,2-Benzenedimethanol	-0.842229	8.16355e-05	negtive
	OTU61	1,2-Benzenedimethanol	-0.842228	8.16386e-05	negtive
	OTU57	1H-Pyrrolo[2,3-b]pyridine, 2-(1-methylethyl)-	-0.842228	8.16386e-05	negtive
	OTU176	Benzenemethanol, 4-methyl-.alpha.-(1-methyl-2-propenyl)-, (R*,R*)-	-0.842228	8.16386e-05	negtive
	OTU5346	Benzenemethanol, 4-methyl-.alpha.-(1-methyl-2-propenyl)-, (R*,R*)-	-0.842215	8.16792e-05	negtive
	OTU3764	Benzenemethanol, 4-methyl-.alpha.-(1-methyl-2-propenyl)-, (R*,R*)-	-0.842183	8.17794e-05	negtive
	OTU971	Benzenemethanol, 4-methyl-.alpha.-(1-methyl-2-propenyl)-, (R*,R*)-	-0.842183	8.17794e-05	negtive
	OTU2174	beta-Elemen	-0.842128	8.19534e-05	negtive
	OTU59	beta-Elemen	-0.842085	8.209e-05	negtive
	OTU59	beta-Elemen	-0.842085	8.209e-05	negtive
	OTU3845	beta-Elemen	-0.842085	8.209e-05	negtive
	OTU59	Eudesma-2,4,11-triene	-0.842085	8.209e-05	negtive
	OTU3787	Benzenemethanol, 4-methyl-.alpha.-(1-methyl-2-propenyl)-, (R*,R*)-	-0.842085	8.209e-05	negtive
	OTU3787	beta-Elemen	-0.842085	8.209e-05	negtive
	OTU1410	cis-.alpha.-Bisabolene	-0.842085	8.209e-05	negtive
	OTU509	Isobutyryl carnitine	-0.841986	8.24036e-05	negtive
	OTU509	Isobutyryl carnitine	-0.841986	8.24036e-05	negtive
	OTU5451	2-Hydroxyursolic acid	-0.841986	8.24036e-05	negtive
	OTU4046	2-Hydroxyursolic acid	-0.841986	8.24036e-05	negtive
	OTU5878	2-Hydroxyursolic acid	-0.841986	8.24036e-05	negtive
	OTU6074	9-hydroxysesamin	0.841986	8.24036e-05	positive
	OTU6074	Vnilloylcaffeoyltartaric acid	0.841986	8.24036e-05	positive
	OTU6074	N-Feruloylputrescine	0.841986	8.24036e-05	positive
	OTU527	Vitexilactone	0.841891	8.27056e-05	positive
	OTU1320	Taxifolin-3'-O-glucoside	0.841891	8.27056e-05	positive
	OTU1320	Taxifolin-3'-O-glucoside	0.841891	8.27056e-05	positive
	OTU6349	Taxifolin-3'-O-glucoside	0.841891	8.27056e-05	positive
	OTU1320	Taxifolin-3'-O-glucoside	0.841891	8.27056e-05	positive
	OTU5141	Podocarpa-8,11,13-trien-16-oic acid, 12-hydroxy-	-0.841891	8.27056e-05	negtive
	OTU1320	Quercetin-4'-O-glucuronide	-0.841891	8.27056e-05	negtive
	OTU1320	Quercetin-4'-O-glucuronide	-0.841891	8.27056e-05	negtive
	OTU5141	Quercetin-4'-O-glucuronide	-0.841891	8.27056e-05	negtive
	OTU527	Tetahydroxyflavone-7-O-glucuronide	-0.841891	8.27056e-05	negtive
	OTU6349	Tetahydroxyflavone-7-O-glucuronide	-0.841891	8.27056e-05	negtive
	OTU1320	Tetahydroxyflavone-7-O-glucuronide	-0.841891	8.27056e-05	negtive
	OTU3591	Tetahydroxyflavone-7-O-glucuronide	-0.841891	8.27056e-05	negtive
	OTU1320	Tetahydroxyflavone-7-O-glucuronide	-0.841891	8.27056e-05	negtive
	OTU527	Morin-3-O-xyloside	-0.841891	8.27056e-05	negtive
	OTU4197	3-Hydroxyurs-12-en-28-oic acid (3-Epiursolic acid)	0.841813	8.29554e-05	positive
	OTU265	Quercetin-3-O-(6''-O-acetyl)galactoside	0.841727	8.32305e-05	positive
	OTU2545	Quercetin-3-O-(6''-O-acetyl)galactoside	-0.841714	8.32737e-05	negtive
	OTU1806	Caffeic acid	-0.841714	8.32737e-05	negtive
	OTU2545	3α,20β,21β-trihydroxy-16-oxo-serrat-14-en-24-oic acid	-0.841714	8.32737e-05	negtive
	OTU4952	catechin-4-β-D-galactopyranoside*	-0.841707	8.32971e-05	negtive
	OTU4425	catechin-4-β-D-galactopyranoside*	0.841707	8.32971e-05	positive
	OTU2331	catechin-4-β-D-galactopyranoside*	-0.841631	8.35392e-05	negtive
	OTU2070	1H-3a,7-Methanoazulene, 2,3,4,7,8,8a-hexahydro-3,6,8,8-tetramethyl-, (3R,3aS,7S,8aR)-	-0.841631	8.35392e-05	negtive
	OTU3607	(-)-Aristolene	-0.841631	8.35392e-05	negtive
	OTU2057	(-)-Aristolene	-0.841631	8.35392e-05	negtive
	OTU2331	2,6-Dodecadien-1-al	-0.841631	8.35392e-05	negtive
	OTU3607	Benzenemethanol, 4-hydroxy-	-0.841631	8.35392e-05	negtive
	OTU3607	1H-Cyclopropa[a]naphthalene, 1a,2,3,5,6,7,7a,7b-octahydro-1,1,7,7a-tetramethyl-, [1aR-(1a.alpha.,7.alpha.,7a.alpha.,7b.alpha.)]-	-0.841631	8.35392e-05	negtive
	OTU2070	(+)-epi-Bicyclosesquiphellandrene	0.841631	8.35392e-05	positive
	OTU2070	2,4-Quinolinediol	0.841631	8.35392e-05	positive
	OTU30	2,4-Quinolinediol	0.841543	8.38236e-05	positive
	OTU2728	3-MethoxycinnamAldehyde	-0.84149	8.39946e-05	negtive
	OTU4817	3-MethoxycinnamAldehyde	-0.84148	8.40276e-05	negtive
	OTU1172	(4aR-trans)-decahydro-4a-methyl-1-methylene-7-(1-methylethylidene)-Naphthalene	0.841392	8.43122e-05	positive
	OTU1294	Eremophilene	0.841324	8.45318e-05	positive
	OTU5159	2-Phenoxyethyl isobutyrate	-0.841318	8.45516e-05	negtive
	OTU5789	2-Phenoxyethyl isobutyrate	0.841318	8.45516e-05	positive
	OTU498	(5R,10R)-10-Methyl-6-methylene-2-(propan-2-ylidene)spiro[4.5]dec-7-ene	0.841282	8.46691e-05	positive
	OTU498	4a,8-Dimethyl-2-(prop-1-en-2-yl)-1,2,3,4,4a,5,6,7-octahydronaphthalene	0.841282	8.46691e-05	positive
	OTU498	1-methyl-4-(1,2,2-trimethylcyclopentyl)cyclohexa-1,3-diene	0.841282	8.46691e-05	positive
	OTU498	(1R,5S)-1,8-Dimethyl-4-(propan-2-ylidene)spiro[4.5]dec-7-ene	0.841282	8.46691e-05	positive
	OTU498	Benzoic acid, 4-ethoxy-, ethyl ester	0.841282	8.46691e-05	positive
	OTU498	Eudesma-2,4,11-triene	0.841282	8.46691e-05	positive
	OTU498	1H-3a,7-Methanoazulene, 2,3,4,7,8,8a-hexahydro-3,6,8,8-tetramethyl-, (3R,3aS,7S,8aR)-	0.841282	8.46691e-05	positive
	OTU498	2,6-Dodecadien-1-al	0.841282	8.46691e-05	positive
	OTU498	3-MethoxycinnamAldehyde	0.841282	8.46691e-05	positive
	OTU498	2-Phenoxyethyl isobutyrate	0.841282	8.46691e-05	positive
	OTU498	(5R,10R)-10-Methyl-6-methylene-2-(propan-2-ylidene)spiro[4.5]dec-7-ene	0.841282	8.46691e-05	positive
	OTU498	1-Butanone, 2-hydroxy-1-phenyl-	0.841282	8.46691e-05	positive
	OTU498	1,2-Benzenedimethanol	0.841282	8.46691e-05	positive
	OTU498	Benzenemethanol, 4-methyl-.alpha.-(1-methyl-2-propenyl)-, (R*,R*)-	0.841282	8.46691e-05	positive
	OTU498	beta-Elemen	0.841282	8.46691e-05	positive
	OTU498	2,6-Dodecadien-1-al	0.841282	8.46691e-05	positive
	OTU498	Nitroguanidine	0.841282	8.46691e-05	positive
	OTU498	1,2-Benzenedimethanol	0.841282	8.46691e-05	positive
	OTU498	3-Buten-2-ol, 4-(2,6,6-trimethyl-2-cyclohexen-1-yl)-, (3E)-	0.841282	8.46691e-05	positive
	OTU498	5,9-Undecadien-2-ol, 6,10-dimethyl-	0.841282	8.46691e-05	positive
	OTU498	Valerena-4,7(11)-diene	0.841282	8.46691e-05	positive
	OTU498	(1R,4R,4aS,8aR)-4,7-Dimethyl-1-(prop-1-en-2-yl)-1,2,3,4,4a,5,6,8a-octahydronaphthalene	0.841282	8.46691e-05	positive
	OTU498	Benzoic acid, 4-ethoxy-, ethyl ester	0.841282	8.46691e-05	positive
	OTU498	Propanoic acid, 2-methyl-, 3-hydroxy-2,2,4-trimethylpentyl ester	0.841282	8.46691e-05	positive
	OTU498	1H-3a,7-Methanoazulene, 2,3,4,7,8,8a-hexahydro-3,6,8,8-tetramethyl-, (3R,3aS,7S,8aR)-	0.841282	8.46691e-05	positive
	OTU498	1-Butanone, 2-hydroxy-1-phenyl-	0.841282	8.46691e-05	positive
	OTU498	Nitroguanidine	0.841282	8.46691e-05	positive
	OTU498	1,2-Benzenedimethanol	0.841282	8.46691e-05	positive
	OTU498	Benzenemethanol, 4-methyl-.alpha.-(1-methyl-2-propenyl)-, (R*,R*)-	0.841282	8.46691e-05	positive
	OTU498	beta-Elemen	0.841282	8.46691e-05	positive
	OTU498	.alpha.-Ionone	0.841282	8.46691e-05	positive
	OTU498	3-Buten-2-ol, 4-(2,6,6-trimethyl-2-cyclohexen-1-yl)-, (3E)-	0.841282	8.46691e-05	positive
	OTU498	(4aR-trans)-decahydro-4a-methyl-1-methylene-7-(1-methylethylidene)-Naphthalene	0.841282	8.46691e-05	positive
	OTU498	Valerena-4,7(11)-diene	0.841282	8.46691e-05	positive
	OTU498	(1R,4R,4aS,8aR)-4,7-Dimethyl-1-(prop-1-en-2-yl)-1,2,3,4,4a,5,6,8a-octahydronaphthalene	0.841282	8.46691e-05	positive
	OTU498	Citronellyl isobutyrate	0.841282	8.46691e-05	positive
	OTU498	Propanoic acid, 2-methyl-, 3,7-dimethyl-2,6-octadienyl ester, (Z)-	0.841282	8.46691e-05	positive
	OTU498	cis-.alpha.-Bisabolene	0.841282	8.46691e-05	positive
	OTU498	Cyclohexene, 3-(1,5-dimethyl-4-hexenyl)-6-methylene-, [S-(R*,S*)]-	0.841282	8.46691e-05	positive
	OTU498	Isobutyryl carnitine	0.841282	8.46691e-05	positive
	OTU498	Isobutyryl carnitine	0.841282	8.46691e-05	positive
	OTU498	Isobutyryl carnitine	0.841282	8.46691e-05	positive
	OTU498	Isobutyryl carnitine	0.841282	8.46691e-05	positive
	OTU498	Isobutyryl carnitine	0.841282	8.46691e-05	positive
	OTU498	2-Hydroxyursolic acid	0.841282	8.46691e-05	positive
	OTU498	2-Hydroxyursolic acid	0.841282	8.46691e-05	positive
	OTU498	Methyl neoabietate	0.841282	8.46691e-05	positive
	OTU498	3,4-Dimethoxycinnamic acid	0.841282	8.46691e-05	positive
	OTU498	3,4-Dimethoxycinnamic acid	0.841282	8.46691e-05	positive
	OTU498	Vnilloylcaffeoyltartaric acid	0.841282	8.46691e-05	positive
	OTU498	2α,3α-epoxy-5,7,3',4'-tetrahydroxyflavan-(4b→8)-epicatechin	0.841282	8.46691e-05	positive
	OTU498	6-O-p-Coumaroylajugol	0.841282	8.46691e-05	positive
	OTU498	Taxifolin-3'-O-glucoside	0.841282	8.46691e-05	positive
	OTU498	Taxifolin-3'-O-glucoside	0.841282	8.46691e-05	positive
	OTU498	Taxifolin-3'-O-glucoside	0.841282	8.46691e-05	positive
	OTU498	Taxifolin-3'-O-glucoside	0.841282	8.46691e-05	positive
	OTU498	Quercetin-4'-O-glucuronide	0.841282	8.46691e-05	positive
	OTU498	Quercetin-4'-O-glucuronide	0.841282	8.46691e-05	positive
	OTU498	Quercetin-4'-O-glucuronide	0.841282	8.46691e-05	positive
	OTU498	Quercetin-4'-O-glucuronide	0.841282	8.46691e-05	positive
	OTU498	Tetahydroxyflavone-7-O-glucuronide	0.841282	8.46691e-05	positive
	OTU498	Tetahydroxyflavone-7-O-glucuronide	0.841282	8.46691e-05	positive
	OTU498	Tetahydroxyflavone-7-O-glucuronide	0.841282	8.46691e-05	positive
	OTU498	Tetahydroxyflavone-7-O-glucuronide	0.841282	8.46691e-05	positive
	OTU498	Morin-3-O-xyloside	0.841282	8.46691e-05	positive
	OTU5441	Morin-3-O-xyloside	-0.841282	8.46691e-05	negtive
	OTU5441	Fraxetin-8-O-glucoside (Fraxin)	-0.841282	8.46691e-05	negtive
	OTU468	Taxifolin(Dihydroquercetin)	-0.841282	8.46691e-05	negtive
	OTU468	1-O-Caffeoyl-β-D-glucose*	-0.841282	8.46691e-05	negtive
	OTU6937	1-O-Caffeoyl-β-D-glucose*	0.841211	8.49006e-05	positive
	OTU3186	3-Hydroxyurs-12-en-28-oic acid (3-Epiursolic acid)	-0.841205	8.49206e-05	negtive
	OTU3115	Quercetin-3-O-(6''-O-acetyl)galactoside	0.841179	8.50045e-05	positive
	OTU3115	Quercetin-3-O-(6''-O-acetyl)galactoside	0.841179	8.50045e-05	positive
	OTU6193	Quercetin-3-O-(6''-O-acetyl)galactoside	-0.841161	8.50618e-05	negtive
	OTU3451	Quercetin-3-O-(6''-O-acetyl)galactoside	-0.841161	8.50618e-05	negtive
	OTU2629	Caffeic acid	-0.841032	8.54849e-05	negtive
	OTU1028	Caffeic acid	-0.841027	8.55021e-05	negtive
	OTU95	1H-3a,7-Methanoazulene, 2,3,4,7,8,8a-hexahydro-3,6,8,8-tetramethyl-, (3R,3aS,7S,8aR)-	-0.841027	8.55021e-05	negtive
	OTU95	1-Butanone, 2-hydroxy-1-phenyl-	-0.841027	8.55021e-05	negtive
	OTU95	1,2-Benzenedimethanol	-0.841027	8.55021e-05	negtive
	OTU95	Benzenemethanol, 4-methyl-.alpha.-(1-methyl-2-propenyl)-, (R*,R*)-	-0.841027	8.55021e-05	negtive
	OTU95	beta-Elemen	0.841027	8.55021e-05	positive
	OTU1931	Propanoic acid, 2-methyl-, 3-hydroxy-2,2,4-trimethylpentyl ester	0.841027	8.55021e-05	positive
	OTU280	Biphenyl	0.841027	8.55021e-05	positive
	OTU280	1-Butanone, 2-hydroxy-1-phenyl-	0.841027	8.55021e-05	positive
	OTU3934	Nitroguanidine	0.841027	8.55021e-05	positive
	OTU1142	1,2-Benzenedimethanol	0.841002	8.55844e-05	positive
	OTU676	Benzenemethanol, 4-methyl-.alpha.-(1-methyl-2-propenyl)-, (R*,R*)-	-0.840991	8.56203e-05	negtive
	OTU6030	beta-Elemen	0.840832	8.6141e-05	positive
	OTU6030	[1S-(1.alpha.,7.alpha.,8a.beta.)]-1,2,3,5,6,7,8,8a-octahydro-1,4-dimethyl-7-(1-methylethenyl)-Azulene	0.840832	8.6141e-05	positive
	OTU694	1-Butanone, 2-hydroxy-1-phenyl-	-0.840788	8.62861e-05	negtive
	OTU556	Nitroguanidine	0.840692	8.6606e-05	positive
	OTU1763	Benzenemethanol, 4-methyl-.alpha.-(1-methyl-2-propenyl)-, (R*,R*)-	0.840692	8.6606e-05	positive
	OTU556	beta-Elemen	0.840692	8.6606e-05	positive
	OTU5472	Eremophilene	0.840692	8.6606e-05	positive
	OTU2297	Biphenyl	-0.840692	8.6606e-05	negtive
	OTU4056	1-Butanone, 2-hydroxy-1-phenyl-	0.840606	8.68922e-05	positive
	OTU783	Nitroguanidine	-0.840606	8.68922e-05	negtive
	OTU5897	Benzenemethanol, 4-methyl-.alpha.-(1-methyl-2-propenyl)-, (R*,R*)-	-0.840606	8.68922e-05	negtive
	OTU5897	beta-Elemen	-0.840606	8.68922e-05	negtive
	OTU5736	Biphenyl	-0.840606	8.68922e-05	negtive
	OTU2131	Biphenyl	-0.840606	8.68922e-05	negtive
	OTU285	Biphenyl	0.84051	8.72094e-05	positive
	OTU231	Nitroguanidine	-0.840436	8.74565e-05	negtive
	OTU1816	Nitroguanidine	-0.840436	8.74565e-05	negtive
	OTU4141	Nitroguanidine	-0.840436	8.74565e-05	negtive
	OTU2078	Biphenyl	0.840436	8.74565e-05	positive
	OTU530	Biphenyl	-0.840402	8.75715e-05	negtive
	OTU57	Nitroguanidine	-0.840344	8.77663e-05	negtive
	OTU176	Benzenemethanol, 4-methyl-.alpha.-(1-methyl-2-propenyl)-, (R*,R*)-	-0.840344	8.77663e-05	negtive
	OTU57	beta-Elemen	0.840344	8.77663e-05	positive
	OTU599	Benzene, 1-methyl-4-(1,2,2-trimethylcyclopentyl)-, (R)-	-0.840273	8.80021e-05	negtive
	OTU599	Propanoic acid, 2-methyl-, 3-hydroxy-2,2,4-trimethylpentyl ester	-0.840273	8.80021e-05	negtive
	OTU599	1H-3a,7-Methanoazulene, 2,3,4,7,8,8a-hexahydro-3,6,8,8-tetramethyl-, (3R,3aS,7S,8aR)-	-0.840273	8.80021e-05	negtive
	OTU2038	1-Butanone, 2-hydroxy-1-phenyl-	0.84027	8.80137e-05	positive
	OTU3670	Nitroguanidine	0.840139	8.8454e-05	positive
	OTU636	1,2-Benzenedimethanol	-0.840036	8.88012e-05	negtive
	OTU1543	Benzenemethanol, 4-methyl-.alpha.-(1-methyl-2-propenyl)-, (R*,R*)-	0.839967	8.90349e-05	positive
	OTU5995	beta-Elemen	0.839967	8.90349e-05	positive
	OTU5451	3-Buten-2-ol, 4-(2,6,6-trimethyl-2-cyclohexen-1-yl)-, (3E)-	0.839967	8.90349e-05	positive
	OTU5451	Valerena-4,7(11)-diene	-0.839967	8.90349e-05	negtive
	OTU4735	(1R,4R,4aS,8aR)-4,7-Dimethyl-1-(prop-1-en-2-yl)-1,2,3,4,4a,5,6,8a-octahydronaphthalene	0.839964	8.90456e-05	positive
	OTU819	2-Phenoxyethyl isobutyrate	-0.839947	8.91039e-05	negtive
	OTU2688	Hexathiane	-0.839946	8.91053e-05	negtive
	OTU270	Benzene, 1-methyl-4-(1,2,2-trimethylcyclopentyl)-, (R)-	-0.839855	8.9414e-05	negtive
	OTU3148	2,4-Quinolinediol	-0.839855	8.9414e-05	negtive
	OTU4188	2-Phenoxyethyl isobutyrate	0.839806	8.95826e-05	positive
	OTU4188	Benzoic acid, 4-ethoxy-, ethyl ester	0.839806	8.95826e-05	positive
	OTU1733	Isobutyryl carnitine	-0.839617	9.02267e-05	negtive
	OTU6581	Isobutyryl carnitine	-0.839617	9.02267e-05	negtive
	OTU6581	3,4-Dimethoxycinnamic acid	-0.839617	9.02267e-05	negtive
	OTU6581	3,4-Dimethoxycinnamic acid	-0.839617	9.02267e-05	negtive
	OTU1306	Taxifolin-3'-O-glucoside	0.839593	9.03093e-05	positive
	OTU1741	Quercetin-4'-O-glucuronide	-0.839551	9.04545e-05	negtive
	OTU5445	Quercetin-4'-O-glucuronide	-0.839551	9.04545e-05	negtive
	OTU5445	Tetahydroxyflavone-7-O-glucuronide	-0.839551	9.04545e-05	negtive
	OTU1741	Tetahydroxyflavone-7-O-glucuronide	0.839551	9.04545e-05	positive
	OTU37	Tetahydroxyflavone-7-O-glucuronide	-0.839509	9.05974e-05	negtive
	OTU37	Morin-3-O-xyloside	-0.839509	9.05974e-05	negtive
	OTU37	Quercetin-3-O-(6''-O-acetyl)galactoside	-0.839509	9.05974e-05	negtive
	OTU84	3α,20β,21β-trihydroxy-16-oxo-serrat-14-en-24-oic acid	0.83947	9.07319e-05	positive
	OTU3186	catechin-4-β-D-galactopyranoside*	-0.839399	9.09763e-05	negtive
	OTU1294	1-Butanone, 2-hydroxy-1-phenyl-	-0.839381	9.10397e-05	negtive
	OTU1294	1,2-Benzenedimethanol	-0.839381	9.10397e-05	negtive
	OTU54	Benzenemethanol, 4-methyl-.alpha.-(1-methyl-2-propenyl)-, (R*,R*)-	-0.839294	9.13405e-05	negtive
	OTU5813	beta-Elemen	-0.83919	9.17013e-05	negtive
	OTU2092	2,6-Dodecadien-1-al	-0.839081	9.20801e-05	negtive
	OTU589	Eudesma-2,4,11-triene	0.839081	9.20801e-05	positive
	OTU3865	Propanoic acid, 2-methyl-, 3-hydroxy-2,2,4-trimethylpentyl ester	-0.83901	9.23288e-05	negtive
	OTU3210	Biphenyl	-0.83901	9.23288e-05	negtive
	OTU363	1-Butanone, 2-hydroxy-1-phenyl-	-0.83901	9.23288e-05	negtive
	OTU363	1,2-Benzenedimethanol	-0.83901	9.23288e-05	negtive
	OTU4063	Benzenemethanol, 4-methyl-.alpha.-(1-methyl-2-propenyl)-, (R*,R*)-	-0.83901	9.23288e-05	negtive
	OTU4063	beta-Elemen	-0.83901	9.23288e-05	negtive
	OTU363	Eudesma-2,4,11-triene	-0.83901	9.23288e-05	negtive
	OTU280	1,5-Cycloundecadiene, 8,8-dimethyl-9-methylene-	-0.83901	9.23288e-05	negtive
	OTU4063	(-)-Aristolene	-0.83901	9.23288e-05	negtive
	OTU1931	2,6-Dodecadien-1-al	-0.83901	9.23288e-05	negtive
	OTU2321	3-MethoxycinnamAldehyde	0.83901	9.23288e-05	positive
	OTU2064	2-Phenoxyethyl isobutyrate	0.83901	9.23288e-05	positive
	OTU184	(5R,10R)-10-Methyl-6-methylene-2-(propan-2-ylidene)spiro[4.5]dec-7-ene	0.838902	9.27077e-05	positive
	OTU3831	Biphenyl	0.838856	9.28667e-05	positive
	OTU655	1-Butanone, 2-hydroxy-1-phenyl-	-0.838806	9.30419e-05	negtive
	OTU373	Nitroguanidine	0.838792	9.30935e-05	positive
	OTU3076	Nitroguanidine	-0.838792	9.30935e-05	negtive
	OTU2035	1,2-Benzenedimethanol	-0.838792	9.30935e-05	negtive
	OTU948	Benzenemethanol, 4-methyl-.alpha.-(1-methyl-2-propenyl)-, (R*,R*)-	-0.838792	9.30935e-05	negtive
	OTU1547	Benzenemethanol, 4-methyl-.alpha.-(1-methyl-2-propenyl)-, (R*,R*)-	-0.838792	9.30935e-05	negtive
	OTU1208	beta-Elemen	-0.838792	9.30935e-05	negtive
	OTU2035	Eudesma-2,4,11-triene	-0.838792	9.30935e-05	negtive
	OTU5648	1,5-Cycloundecadiene, 8,8-dimethyl-9-methylene-	-0.838792	9.30935e-05	negtive
	OTU5727	Biphenyl	-0.838792	9.30935e-05	negtive
	OTU2028	Biphenyl	-0.838669	9.35269e-05	negtive
	OTU132	Nitroguanidine	-0.838669	9.35269e-05	negtive
	OTU132	Benzenemethanol, 4-methyl-.alpha.-(1-methyl-2-propenyl)-, (R*,R*)-	-0.838669	9.35269e-05	negtive
	OTU132	1-Butanone, 2-hydroxy-1-phenyl-	-0.838669	9.35269e-05	negtive
	OTU1107	1,2-Benzenedimethanol	-0.838635	9.36472e-05	negtive
	OTU53	Benzenemethanol, 4-methyl-.alpha.-(1-methyl-2-propenyl)-, (R*,R*)-	-0.838635	9.36472e-05	negtive
	OTU899	beta-Elemen	-0.838635	9.36472e-05	negtive
	OTU198	Eudesma-2,4,11-triene	0.838603	9.37575e-05	positive
	OTU2818	1,5-Cycloundecadiene, 8,8-dimethyl-9-methylene-	-0.838575	9.38588e-05	negtive
	OTU4123	Citronellyl isobutyrate	-0.838575	9.38588e-05	negtive
	OTU35	Propanoic acid, 2-methyl-, 3-hydroxy-2,2,4-trimethylpentyl ester	-0.838575	9.38588e-05	negtive
	OTU5183	1-Butanone, 2-hydroxy-1-phenyl-	-0.838531	9.40136e-05	negtive
	OTU5183	1-Butanone, 2-hydroxy-1-phenyl-	-0.838531	9.40136e-05	negtive
	OTU5183	1-Butanone, 2-hydroxy-1-phenyl-	-0.838531	9.40136e-05	negtive
	OTU5183	Nitroguanidine	-0.838531	9.40136e-05	negtive
	OTU6597	Nitroguanidine	0.838531	9.40136e-05	positive
	OTU1031	1,2-Benzenedimethanol	0.838531	9.40136e-05	positive
	OTU5183	1,2-Benzenedimethanol	0.838531	9.40136e-05	positive
	OTU160	Benzenemethanol, 4-methyl-.alpha.-(1-methyl-2-propenyl)-, (R*,R*)-	0.838495	9.4141e-05	positive
	OTU177	Benzenemethanol, 4-methyl-.alpha.-(1-methyl-2-propenyl)-, (R*,R*)-	0.838495	9.4141e-05	positive
	OTU403	Benzenemethanol, 4-methyl-.alpha.-(1-methyl-2-propenyl)-, (R*,R*)-	-0.838495	9.4141e-05	negtive
	OTU3923	Benzenemethanol, 4-methyl-.alpha.-(1-methyl-2-propenyl)-, (R*,R*)-	-0.838459	9.42682e-05	negtive
	OTU1109	beta-Elemen	-0.838459	9.42682e-05	negtive
	OTU482	beta-Elemen	0.838459	9.42682e-05	positive
	OTU1109	beta-Elemen	0.838459	9.42682e-05	positive
	OTU57	3-Buten-2-ol, 4-(2,6,6-trimethyl-2-cyclohexen-1-yl)-, (3E)-	0.838459	9.42682e-05	positive
	OTU106	Eremophilene	-0.838432	9.43644e-05	negtive
	OTU4936	2-Phenoxyethyl isobutyrate	-0.838418	9.44141e-05	negtive
	OTU438	cis-.alpha.-Bisabolene	0.838418	9.44141e-05	positive
	OTU634	Benzoic acid, 4-ethoxy-, ethyl ester	-0.83836	9.46234e-05	negtive
	OTU2367	Nitroguanidine	-0.83836	9.46234e-05	negtive
	OTU130	Benzenemethanol, 4-methyl-.alpha.-(1-methyl-2-propenyl)-, (R*,R*)-	0.838348	9.46632e-05	positive
	OTU205	2,6-Dodecadien-1-al	-0.838325	9.47476e-05	negtive
	OTU205	Eremophilene	-0.838325	9.47476e-05	negtive
	OTU1424	Eudesma-2,4,11-triene	-0.838325	9.47476e-05	negtive
	OTU3348	(5R,10R)-10-Methyl-6-methylene-2-(propan-2-ylidene)spiro[4.5]dec-7-ene	0.838325	9.47476e-05	positive
	OTU6725	Caffeic acid 3-glucoside	0.838325	9.47476e-05	positive
	OTU4598	Isobutyryl carnitine	-0.838157	9.53466e-05	negtive
	OTU15	Isobutyryl carnitine	-0.838151	9.53683e-05	negtive
	OTU4952	Isobutyryl carnitine	-0.838086	9.56015e-05	negtive
	OTU3787	Isobutyryl carnitine	-0.838056	9.57107e-05	negtive
	OTU1684	2-Hydroxyursolic acid	-0.838056	9.57107e-05	negtive
	OTU3845	rhodomollein XIII	0.838056	9.57107e-05	positive
	OTU6488	Homovanilloylquinic acid	0.838056	9.57107e-05	positive
	OTU6488	Taxifolin-3'-O-glucoside	0.838056	9.57107e-05	positive
	OTU2744	Taxifolin-3'-O-glucoside	0.838056	9.57107e-05	positive
	OTU2991	Taxifolin-3'-O-glucoside	-0.83803	9.58048e-05	negtive
	OTU5995	Taxifolin-3'-O-glucoside	0.837948	9.60998e-05	positive
	OTU4060	Quercetin-4'-O-glucuronide	0.837948	9.60998e-05	positive
	OTU4046	Quercetin-4'-O-glucuronide	-0.837948	9.60998e-05	negtive
	OTU3961	Quercetin-4'-O-glucuronide	-0.837948	9.60998e-05	negtive
	OTU1053	Quercetin-4'-O-glucuronide	-0.837948	9.60998e-05	negtive
	OTU4853	Tetahydroxyflavone-7-O-glucuronide	-0.837872	9.63748e-05	negtive
	OTU3927	Tetahydroxyflavone-7-O-glucuronide	-0.837844	9.64761e-05	negtive
	OTU242	Tetahydroxyflavone-7-O-glucuronide	-0.837844	9.64761e-05	negtive
	OTU242	Morin-3-O-xyloside	-0.837844	9.64761e-05	negtive
	OTU527	Morin-3-O-xyloside	-0.837844	9.64761e-05	negtive
	OTU527	Taxifolin(Dihydroquercetin)	0.837844	9.64761e-05	positive
	OTU4977	1-O-Caffeoyl-β-D-glucose*	0.837832	9.65201e-05	positive
	OTU5410	Quercetin-3-O-(6''-O-acetyl)galactoside	0.837727	9.69018e-05	positive
	OTU5410	Quercetin-3-O-(6''-O-acetyl)galactoside	0.837727	9.69018e-05	positive
	OTU5410	Quercetin-3-O-(6''-O-acetyl)galactoside	0.837727	9.69018e-05	positive
	OTU5410	Quercetin-3-O-(6''-O-acetyl)galactoside	0.837727	9.69018e-05	positive
	OTU5410	Caffeic acid	0.837727	9.69018e-05	positive
	OTU5410	Caffeic acid	0.837727	9.69018e-05	positive
	OTU5410	catechin-4-β-D-galactopyranoside*	0.837727	9.69018e-05	positive
	OTU5410	Biphenyl	0.837727	9.69018e-05	positive
	OTU5410	Biphenyl	0.837727	9.69018e-05	positive
	OTU5410	Biphenyl	0.837727	9.69018e-05	positive
	OTU5410	1-Butanone, 2-hydroxy-1-phenyl-	0.837727	9.69018e-05	positive
	OTU5410	1-Butanone, 2-hydroxy-1-phenyl-	0.837727	9.69018e-05	positive
	OTU5410	1-Butanone, 2-hydroxy-1-phenyl-	0.837727	9.69018e-05	positive
	OTU5410	Nitroguanidine	0.837727	9.69018e-05	positive
	OTU5410	1,2-Benzenedimethanol	0.837727	9.69018e-05	positive
	OTU5410	1,2-Benzenedimethanol	0.837727	9.69018e-05	positive
	OTU5410	Benzenemethanol, 4-methyl-.alpha.-(1-methyl-2-propenyl)-, (R*,R*)-	0.837727	9.69018e-05	positive
	OTU5410	Benzenemethanol, 4-methyl-.alpha.-(1-methyl-2-propenyl)-, (R*,R*)-	0.837727	9.69018e-05	positive
	OTU5410	beta-Elemen	0.837727	9.69018e-05	positive
	OTU5410	beta-Elemen	0.837727	9.69018e-05	positive
	OTU5410	beta-Elemen	0.837727	9.69018e-05	positive
	OTU5410	2,6-Dodecadien-1-al	0.837727	9.69018e-05	positive
	OTU5410	Eudesma-2,4,11-triene	0.837727	9.69018e-05	positive
	OTU5410	1,5-Cycloundecadiene, 8,8-dimethyl-9-methylene-	0.837727	9.69018e-05	positive
	OTU5410	[1S-(1.alpha.,7.alpha.,8a.beta.)]-1,2,3,5,6,7,8,8a-octahydro-1,4-dimethyl-7-(1-methylethenyl)-Azulene	0.837727	9.69018e-05	positive
	OTU5410	1-Butanone, 2-hydroxy-1-phenyl-	0.837727	9.69018e-05	positive
	OTU5410	1,2-Benzenedimethanol	0.837727	9.69018e-05	positive
	OTU5410	Benzenemethanol, 4-methyl-.alpha.-(1-methyl-2-propenyl)-, (R*,R*)-	0.837727	9.69018e-05	positive
	OTU5410	beta-Elemen	0.837727	9.69018e-05	positive
	OTU5410	Eudesma-2,4,11-triene	0.837727	9.69018e-05	positive
	OTU5410	Biphenyl	0.837727	9.69018e-05	positive
	OTU5410	1-Butanone, 2-hydroxy-1-phenyl-	0.837727	9.69018e-05	positive
	OTU5410	Benzenemethanol, 4-methyl-.alpha.-(1-methyl-2-propenyl)-, (R*,R*)-	0.837727	9.69018e-05	positive
	OTU5410	beta-Elemen	0.837727	9.69018e-05	positive
	OTU5410	Eudesma-2,4,11-triene	0.837727	9.69018e-05	positive
	OTU5410	1-Butanone, 2-hydroxy-1-phenyl-	0.837727	9.69018e-05	positive
	OTU5410	beta-Elemen	0.837727	9.69018e-05	positive
	OTU5410	Eudesma-2,4,11-triene	0.837727	9.69018e-05	positive
	OTU5410	1,5-Cycloundecadiene, 8,8-dimethyl-9-methylene-	0.837727	9.69018e-05	positive
	OTU5410	Citronellyl isobutyrate	0.837727	9.69018e-05	positive
	OTU5410	Propanoic acid, 2-methyl-, 3-hydroxy-2,2,4-trimethylpentyl ester	0.837727	9.69018e-05	positive
	OTU5410	Biphenyl	0.837727	9.69018e-05	positive
	OTU5410	1H-3a,7-Methanoazulene, 2,3,4,7,8,8a-hexahydro-3,6,8,8-tetramethyl-, (3R,3aS,7S,8aR)-	0.837727	9.69018e-05	positive
	OTU5410	1-Butanone, 2-hydroxy-1-phenyl-	0.837727	9.69018e-05	positive
	OTU5410	1-Butanone, 2-hydroxy-1-phenyl-	0.837727	9.69018e-05	positive
	OTU5410	1,2-Benzenedimethanol	0.837727	9.69018e-05	positive
	OTU5410	1,2-Benzenedimethanol	0.837727	9.69018e-05	positive
	OTU5410	1H-Pyrrolo[2,3-b]pyridine, 2-(1-methylethyl)-	0.837727	9.69018e-05	positive
	OTU5410	Benzenemethanol, 4-methyl-.alpha.-(1-methyl-2-propenyl)-, (R*,R*)-	0.837727	9.69018e-05	positive
	OTU5410	Benzenemethanol, 4-methyl-.alpha.-(1-methyl-2-propenyl)-, (R*,R*)-	0.837727	9.69018e-05	positive
	OTU5410	beta-Elemen	0.837727	9.69018e-05	positive
	OTU5410	beta-Elemen	0.837727	9.69018e-05	positive
	OTU5410	3-Buten-2-ol, 4-(2,6,6-trimethyl-2-cyclohexen-1-yl)-, (3E)-	0.837727	9.69018e-05	positive
	OTU5410	3-Buten-2-ol, 4-(2,6,6-trimethyl-2-cyclohexen-1-yl)-, (3E)-	0.837727	9.69018e-05	positive
	OTU5410	5,9-Undecadien-2-ol, 6,10-dimethyl-	0.837727	9.69018e-05	positive
	OTU5410	Valerena-4,7(11)-diene	0.837727	9.69018e-05	positive
	OTU5410	Eudesma-2,4,11-triene	0.837727	9.69018e-05	positive
	OTU5410	1,5-Cycloundecadiene, 8,8-dimethyl-9-methylene-	0.837727	9.69018e-05	positive
	OTU5410	2-Phenoxyethyl isobutyrate	0.837727	9.69018e-05	positive
	OTU4515	2-Phenoxyethyl isobutyrate	0.837727	9.69018e-05	positive
	OTU4515	[1S-(1.alpha.,7.alpha.,8a.beta.)]-1,2,3,5,6,7,8,8a-octahydro-1,4-dimethyl-7-(1-methylethenyl)-Azulene	0.837727	9.69018e-05	positive
	OTU5410	Benzoic acid, 4-ethoxy-, ethyl ester	0.837727	9.69018e-05	positive
	OTU5410	Benzoic acid, 4-ethoxy-, ethyl ester	0.837727	9.69018e-05	positive
	OTU5410	1-Butanone, 2-hydroxy-1-phenyl-	0.837727	9.69018e-05	positive
	OTU5410	1,2-Benzenedimethanol	0.837727	9.69018e-05	positive
	OTU5410	Benzenemethanol, 4-methyl-.alpha.-(1-methyl-2-propenyl)-, (R*,R*)-	0.837727	9.69018e-05	positive
	OTU5410	beta-Elemen	0.837727	9.69018e-05	positive
	OTU5410	Eudesma-2,4,11-triene	0.837727	9.69018e-05	positive
	OTU5410	1H-Pyrrolo[2,3-b]pyridine, 2-(1-methylethyl)-	0.837727	9.69018e-05	positive
	OTU111	Nitroguanidine	-0.837727	9.69018e-05	negtive
	OTU1726	Caffeic acid 3-glucoside	-0.837727	9.69018e-05	negtive
	OTU1726	Isobutyryl carnitine	-0.837727	9.69018e-05	negtive
	OTU58	Isobutyryl carnitine	-0.837688	9.70416e-05	negtive
	OTU4868	Isobutyryl carnitine	-0.837677	9.70835e-05	negtive
	OTU2741	Loganic acid	-0.837612	9.73185e-05	negtive
	OTU3186	3,4-Dimethoxycinnamic acid	-0.837594	9.73836e-05	negtive
	OTU3115	Vnilloylcaffeoyltartaric acid	0.837545	9.75625e-05	positive
	OTU3115	rhodomollein XIII	0.837545	9.75625e-05	positive
	OTU1294	Taxifolin-3'-O-glucoside	-0.837438	9.7955e-05	negtive
	OTU2639	Taxifolin-3'-O-glucoside	-0.837438	9.7955e-05	negtive
	OTU4399	Podocarpa-8,11,13-trien-16-oic acid, 12-hydroxy-	0.837408	9.80653e-05	positive
	OTU428	3,4,5-trimethoxybenzaldehyde	-0.837404	9.80787e-05	negtive
	OTU2230	Quercetin-4'-O-glucuronide	-0.837404	9.80787e-05	negtive
	OTU7	Quercetin-4'-O-glucuronide	-0.837393	9.81203e-05	negtive
	OTU6310	Tetahydroxyflavone-7-O-glucuronide	-0.83737	9.82031e-05	negtive
	OTU2581	Tetahydroxyflavone-7-O-glucuronide	0.837302	9.84546e-05	positive
	OTU3451	Morin-3-O-xyloside	-0.837267	9.85839e-05	negtive
	OTU2590	1-O-Galloyl-β-D-glucose	0.837267	9.85839e-05	positive
	OTU777	1-O-Caffeoyl-β-D-glucose*	0.837141	9.90508e-05	positive
	OTU382	Quercetin-3-O-(6''-O-acetyl)galactoside	0.837141	9.90508e-05	positive
	OTU5327	Quercetin-3-O-(6''-O-acetyl)galactoside	0.837141	9.90508e-05	positive
	OTU2188	Caffeic acid	0.837141	9.90508e-05	positive
	OTU4108	Caffeic acid	-0.837044	9.94073e-05	negtive
	OTU4536	catechin-4-β-D-galactopyranoside*	-0.836993	9.95984e-05	negtive
	OTU136	Biphenyl	-0.836993	9.95984e-05	negtive
	OTU917	1-Butanone, 2-hydroxy-1-phenyl-	-0.836993	9.95984e-05	negtive
	OTU280	Nitroguanidine	-0.836993	9.95984e-05	negtive
	OTU396	1,2-Benzenedimethanol	-0.836993	9.95984e-05	negtive
	OTU3865	Benzenemethanol, 4-methyl-.alpha.-(1-methyl-2-propenyl)-, (R*,R*)-	0.836993	9.95984e-05	positive
	OTU4536	Benzenemethanol, 4-methyl-.alpha.-(1-methyl-2-propenyl)-, (R*,R*)-	0.836993	9.95984e-05	positive
	OTU3083	beta-Elemen	0.836993	9.95984e-05	positive
	OTU4307	3-Buten-2-ol, 4-(2,6,6-trimethyl-2-cyclohexen-1-yl)-, (3E)-	0.836993	9.95984e-05	positive
	OTU285	[1S-(1.alpha.,7.alpha.,8a.beta.)]-1,2,3,5,6,7,8,8a-octahydro-1,4-dimethyl-7-(1-methylethenyl)-Azulene	0.836807	0.00010029	positive
	OTU285	Biphenyl	0.836807	0.00010029	positive
	OTU4704	Nitroguanidine	-0.83678	0.000100392	negtive
	OTU4704	Eudesma-2,4,11-triene	-0.83678	0.000100392	negtive
	OTU2297	1,5-Cycloundecadiene, 8,8-dimethyl-9-methylene-	-0.836772	0.000100421	negtive
	OTU35	Citronellyl isobutyrate	-0.836748	0.000100513	negtive
	OTU35	1,2-Benzenedimethanol	-0.836748	0.000100513	negtive
	OTU6222	Benzenemethanol, 4-methyl-.alpha.-(1-methyl-2-propenyl)-, (R*,R*)-	-0.836748	0.000100513	negtive
	OTU132	2,6-Dodecadien-1-al	-0.836732	0.000100574	negtive
	OTU132	2,4-Quinolinediol	-0.836732	0.000100574	negtive
	OTU132	2-Phenoxyethyl isobutyrate	-0.836732	0.000100574	negtive
	OTU1572	(5R,10R)-10-Methyl-6-methylene-2-(propan-2-ylidene)spiro[4.5]dec-7-ene	-0.836732	0.000100574	negtive
	OTU5507	Benzoic acid, 4-ethoxy-, ethyl ester	-0.836732	0.000100574	negtive
	OTU132	Nitroguanidine	-0.836732	0.000100574	negtive
	OTU1477	Benzenemethanol, 4-methyl-.alpha.-(1-methyl-2-propenyl)-, (R*,R*)-	0.836732	0.000100574	positive
	OTU4412	beta-Elemen	0.836732	0.000100574	positive
	OTU2027	Propanoic acid, 2-methyl-, 3-hydroxy-2,2,4-trimethylpentyl ester	0.836575	0.000101162	positive
	OTU3923	1H-3a,7-Methanoazulene, 2,3,4,7,8,8a-hexahydro-3,6,8,8-tetramethyl-, (3R,3aS,7S,8aR)-	-0.836575	0.000101162	negtive
	OTU2440	1-Butanone, 2-hydroxy-1-phenyl-	0.836563	0.000101206	positive
	OTU138	1-Butanone, 2-hydroxy-1-phenyl-	-0.836554	0.000101241	negtive
	OTU281	Nitroguanidine	-0.836554	0.000101241	negtive
	OTU4141	1,2-Benzenedimethanol	-0.836554	0.000101241	negtive
	OTU523	Benzenemethanol, 4-methyl-.alpha.-(1-methyl-2-propenyl)-, (R*,R*)-	0.836502	0.000101438	positive
	OTU636	Benzenemethanol, 4-methyl-.alpha.-(1-methyl-2-propenyl)-, (R*,R*)-	-0.836461	0.000101591	negtive
	OTU442	beta-Elemen	0.836461	0.000101591	positive
	OTU3764	beta-Elemen	0.836415	0.000101767	positive
	OTU5268	2,6-Dodecadien-1-al	0.836415	0.000101767	positive
	OTU1642	3-Buten-2-ol, 4-(2,6,6-trimethyl-2-cyclohexen-1-yl)-, (3E)-	0.83638	0.0001019	positive
	OTU1424	Eudesma-2,4,11-triene	-0.83638	0.0001019	negtive
	OTU205	Citronellyl isobutyrate	-0.83638	0.0001019	negtive
	OTU1424	Benzoic acid, 4-ethoxy-, ethyl ester	-0.83638	0.0001019	negtive
	OTU39	Propanoic acid, 2-methyl-, 3-hydroxy-2,2,4-trimethylpentyl ester	-0.836276	0.000102293	negtive
	OTU5646	1-Butanone, 2-hydroxy-1-phenyl-	-0.836138	0.000102819	negtive
	OTU1955	1-Butanone, 2-hydroxy-1-phenyl-	-0.836138	0.000102819	negtive
	OTU1421	1,2-Benzenedimethanol	0.83604	0.000103195	positive
	OTU2285	1,2-Benzenedimethanol	-0.836006	0.000103326	negtive
	OTU172	Benzenemethanol, 4-methyl-.alpha.-(1-methyl-2-propenyl)-, (R*,R*)-	-0.836006	0.000103326	negtive
	OTU262	Benzenemethanol, 4-methyl-.alpha.-(1-methyl-2-propenyl)-, (R*,R*)-	-0.835968	0.000103471	negtive
	OTU509	beta-Elemen	-0.835929	0.00010362	negtive
	OTU509	beta-Elemen	-0.835929	0.00010362	negtive
	OTU5878	2,6-Dodecadien-1-al	-0.835929	0.00010362	negtive
	OTU133	3-Buten-2-ol, 4-(2,6,6-trimethyl-2-cyclohexen-1-yl)-, (3E)-	-0.835929	0.00010362	negtive
	OTU4948	Eudesma-2,4,11-triene	-0.835929	0.00010362	negtive
	OTU509	1,5-Cycloundecadiene, 8,8-dimethyl-9-methylene-	-0.835929	0.00010362	negtive
	OTU5878	Propanoic acid, 2-methyl-, 3,7-dimethyl-2,6-octadienyl ester, (Z)-	-0.835929	0.00010362	negtive
	OTU3961	[1S-(1.alpha.,7.alpha.,8a.beta.)]-1,2,3,5,6,7,8,8a-octahydro-1,4-dimethyl-7-(1-methylethenyl)-Azulene	-0.835929	0.00010362	negtive
	OTU4948	Biphenyl	-0.835929	0.00010362	negtive
	OTU666	Biphenyl	0.835929	0.00010362	positive
	OTU509	Biphenyl	0.835929	0.00010362	positive
	OTU133	1-Butanone, 2-hydroxy-1-phenyl-	0.835929	0.00010362	positive
	OTU666	Nitroguanidine	0.835929	0.00010362	positive
	OTU666	1,2-Benzenedimethanol	0.835929	0.00010362	positive
	OTU133	Benzenemethanol, 4-methyl-.alpha.-(1-methyl-2-propenyl)-, (R*,R*)-	0.835929	0.00010362	positive
	OTU5908	beta-Elemen	-0.835883	0.000103797	negtive
	OTU1438	1-Butanone, 2-hydroxy-1-phenyl-	0.835883	0.000103797	positive
	OTU1438	1,2-Benzenedimethanol	0.835883	0.000103797	positive
	OTU6576	Benzenemethanol, 4-methyl-.alpha.-(1-methyl-2-propenyl)-, (R*,R*)-	0.835874	0.00010383	positive
	OTU799	beta-Elemen	-0.835789	0.000104158	negtive
	OTU6138	2,6-Dodecadien-1-al	0.835789	0.000104158	positive
	OTU3115	Eudesma-2,4,11-triene	0.835728	0.000104392	positive
	OTU932	1,5-Cycloundecadiene, 8,8-dimethyl-9-methylene-	-0.835673	0.000104606	negtive
	OTU932	Isobutyryl carnitine	-0.835673	0.000104606	negtive
	OTU2741	Isobutyryl carnitine	-0.835673	0.000104606	negtive
	OTU962	Isobutyryl carnitine	0.835673	0.000104606	positive
	OTU2226	Isobutyryl carnitine	-0.835603	0.000104878	negtive
	OTU1577	Isobutyryl carnitine	-0.835603	0.000104878	negtive
	OTU1824	2-Hydroxyursolic acid	-0.835603	0.000104878	negtive
	OTU4680	2-Hydroxyursolic acid	0.835603	0.000104878	positive
	OTU3975	3,4-Dimethoxycinnamic acid	0.835603	0.000104878	positive
	OTU1577	Taxifolin-3'-O-glucoside	0.835603	0.000104878	positive
	OTU2893	Taxifolin-3'-O-glucoside	0.835592	0.00010492	positive
	OTU3532	Taxifolin-3'-O-glucoside	0.835592	0.00010492	positive
	OTU1792	Taxifolin-3'-O-glucoside	0.835592	0.00010492	positive
	OTU2893	Taxifolin-3'-O-glucoside	0.835592	0.00010492	positive
	OTU1074	Taxifolin-3'-O-glucoside	0.835592	0.00010492	positive
	OTU4637	Taxifolin-3'-O-glucoside	0.835592	0.00010492	positive
	OTU333	Quercetin-4'-O-glucuronide	0.835592	0.00010492	positive
	OTU581	Quercetin-4'-O-glucuronide	-0.835592	0.00010492	negtive
	OTU2118	Quercetin-4'-O-glucuronide	-0.835592	0.00010492	negtive
	OTU2118	Quercetin-4'-O-glucuronide	-0.835592	0.00010492	negtive
	OTU543	Quercetin-4'-O-glucuronide	-0.835592	0.00010492	negtive
	OTU4399	Quercetin-4'-O-glucuronide	0.835522	0.000105193	positive
	OTU3607	Tetahydroxyflavone-7-O-glucuronide	-0.835518	0.00010521	negtive
	OTU574	Tetahydroxyflavone-7-O-glucuronide	-0.835518	0.00010521	negtive
	OTU3607	Tetahydroxyflavone-7-O-glucuronide	-0.835518	0.00010521	negtive
	OTU3607	Tetahydroxyflavone-7-O-glucuronide	-0.835518	0.00010521	negtive
	OTU3607	Tetahydroxyflavone-7-O-glucuronide	-0.835518	0.00010521	negtive
	OTU574	Tetahydroxyflavone-7-O-glucuronide	0.835518	0.00010521	positive
	OTU2525	Tetahydroxyflavone-7-O-glucuronide	0.835518	0.00010521	positive
	OTU2639	Tetahydroxyflavone-7-O-glucuronide	-0.835495	0.000105297	negtive
	OTU1294	Morin-3-O-xyloside	-0.835495	0.000105297	negtive
	OTU1777	Morin-3-O-xyloside	-0.83544	0.000105514	negtive
	OTU24	Morin-3-O-xyloside	0.835422	0.000105583	positive
	OTU2679	Taxifolin(Dihydroquercetin)	-0.83532	0.000105981	negtive
	OTU6399	Taxifolin(Dihydroquercetin)	0.83532	0.000105981	positive
	OTU326	Taxifolin(Dihydroquercetin)	-0.835188	0.000106497	negtive
	OTU6212	Taxifolin(Dihydroquercetin)	-0.835095	0.000106863	negtive
	OTU6212	Arbutin	-0.835095	0.000106863	negtive
	OTU2825	1-O-Caffeoyl-β-D-glucose*	-0.835038	0.000107089	negtive
	OTU2064	1-O-Caffeoyl-β-D-glucose*	0.834976	0.000107333	positive
	OTU3210	1-O-Caffeoyl-β-D-glucose*	-0.834976	0.000107333	negtive
	OTU4063	1-O-Caffeoyl-β-D-glucose*	-0.834976	0.000107333	negtive
	OTU280	Quercetin-3-O-(6''-O-acetyl)galactoside	-0.834976	0.000107333	negtive
	OTU508	Quercetin-3-O-(6''-O-acetyl)galactoside	-0.834968	0.000107367	negtive
	OTU68	Quercetin-3-O-(6''-O-acetyl)galactoside	0.834957	0.000107408	positive
	OTU35	Quercetin-3-O-(6''-O-acetyl)galactoside	-0.834921	0.000107552	negtive
	OTU1446	Caffeic acid	0.834868	0.000107761	positive
	OTU4964	Caffeic acid	0.834868	0.000107761	positive
	OTU1763	3α,20β,21β-trihydroxy-16-oxo-serrat-14-en-24-oic acid	-0.834813	0.00010798	negtive
	OTU5472	3α,20β,21β-trihydroxy-16-oxo-serrat-14-en-24-oic acid	0.834813	0.00010798	positive
	OTU279	Azaleatin (5-O-Methylquercetin)	-0.834795	0.000108052	negtive
	OTU4097	catechin-4-β-D-galactopyranoside*	-0.834795	0.000108052	negtive
	OTU1788	Biphenyl	-0.834795	0.000108052	negtive
	OTU1025	Biphenyl	-0.834795	0.000108052	negtive
	OTU2367	Nitroguanidine	-0.834746	0.000108247	negtive
	OTU176	(E)-1-Methyl-4-(6-methylhept-5-en-2-ylidene)cyclohex-1-ene	-0.834691	0.000108465	negtive
	OTU1109	1-Butanone, 2-hydroxy-1-phenyl-	-0.834691	0.000108465	negtive
	OTU61	beta-Elemen	0.834691	0.000108465	positive
	OTU1624	2,6-Dodecadien-1-al	0.834683	0.000108496	positive
	OTU130	Biphenyl	0.834663	0.000108576	positive
	OTU4913	Biphenyl	0.834613	0.000108776	positive
	OTU3270	Biphenyl	0.834613	0.000108776	positive
	OTU1928	Nitroguanidine	-0.834613	0.000108776	negtive
	OTU397	Nitroguanidine	-0.834613	0.000108776	negtive
	OTU5648	Eudesma-2,4,11-triene	-0.834534	0.000109094	negtive
	OTU5291	Biphenyl	-0.834534	0.000109094	negtive
	OTU4500	1H-3a,7-Methanoazulene, 2,3,4,7,8,8a-hexahydro-3,6,8,8-tetramethyl-, (3R,3aS,7S,8aR)-	-0.834534	0.000109094	negtive
	OTU1356	1-Butanone, 2-hydroxy-1-phenyl-	-0.834534	0.000109094	negtive
	OTU1378	1-Butanone, 2-hydroxy-1-phenyl-	-0.834534	0.000109094	negtive
	OTU6762	1-Butanone, 2-hydroxy-1-phenyl-	-0.834534	0.000109094	negtive
	OTU1772	Nitroguanidine	-0.834534	0.000109094	negtive
	OTU5291	Nitroguanidine	-0.834534	0.000109094	negtive
	OTU3159	1,2-Benzenedimethanol	0.834534	0.000109094	positive
	OTU1170	1,2-Benzenedimethanol	0.834534	0.000109094	positive
	OTU1259	1,2-Benzenedimethanol	0.834534	0.000109094	positive
	OTU1423	1,2-Benzenedimethanol	0.834523	0.000109137	positive
	OTU2170	Benzenemethanol, 4-methyl-.alpha.-(1-methyl-2-propenyl)-, (R*,R*)-	-0.834523	0.000109137	negtive
	OTU2170	Benzenemethanol, 4-methyl-.alpha.-(1-methyl-2-propenyl)-, (R*,R*)-	-0.834523	0.000109137	negtive
	OTU3810	Benzenemethanol, 4-methyl-.alpha.-(1-methyl-2-propenyl)-, (R*,R*)-	-0.834523	0.000109137	negtive
	OTU1416	Benzenemethanol, 4-methyl-.alpha.-(1-methyl-2-propenyl)-, (R*,R*)-	-0.834523	0.000109137	negtive
	OTU2170	Benzenemethanol, 4-methyl-.alpha.-(1-methyl-2-propenyl)-, (R*,R*)-	-0.834523	0.000109137	negtive
	OTU2170	beta-Elemen	-0.834523	0.000109137	negtive
	OTU6494	beta-Elemen	-0.834523	0.000109137	negtive
	OTU2170	beta-Elemen	-0.834523	0.000109137	negtive
	OTU2890	beta-Elemen	-0.834523	0.000109137	negtive
	OTU2170	3-Buten-2-ol, 4-(2,6,6-trimethyl-2-cyclohexen-1-yl)-, (3E)-	-0.834523	0.000109137	negtive
	OTU6087	5,9-Undecadien-2-ol, 6,10-dimethyl-	-0.834392	0.000109663	negtive
	OTU2226	Valerena-4,7(11)-diene	-0.834336	0.00010989	negtive
	OTU4853	(1R,4R,4aS,8aR)-4,7-Dimethyl-1-(prop-1-en-2-yl)-1,2,3,4,4a,5,6,8a-octahydronaphthalene	-0.834268	0.000110163	negtive
	OTU2720	Eremophilene	0.834237	0.000110289	positive
	OTU172	Eudesma-2,4,11-triene	-0.834156	0.000110617	negtive
	OTU20	1,5-Cycloundecadiene, 8,8-dimethyl-9-methylene-	-0.834089	0.000110888	negtive
	OTU4868	Hexathiane	-0.834089	0.000110888	negtive
	OTU1058	Benzene, 1-methyl-4-(1,2,2-trimethylcyclopentyl)-, (R)-	-0.834086	0.0001109	negtive
	OTU2744	1H-3a,7-Methanoazulene, 2,3,4,7,8,8a-hexahydro-3,6,8,8-tetramethyl-, (3R,3aS,7S,8aR)-	-0.834027	0.000111141	negtive
	OTU354	1-Butanone, 2-hydroxy-1-phenyl-	-0.834027	0.000111141	negtive
	OTU354	1-Butanone, 2-hydroxy-1-phenyl-	-0.834027	0.000111141	negtive
	OTU3787	1,2-Benzenedimethanol	-0.834027	0.000111141	negtive
	OTU59	Benzenemethanol, 4-methyl-.alpha.-(1-methyl-2-propenyl)-, (R*,R*)-	-0.834027	0.000111141	negtive
	OTU3845	Benzenemethanol, 4-methyl-.alpha.-(1-methyl-2-propenyl)-, (R*,R*)-	-0.834027	0.000111141	negtive
	OTU3845	beta-Elemen	-0.834027	0.000111141	negtive
	OTU2374	beta-Elemen	0.833984	0.000111316	positive
	OTU613	2,6-Dodecadien-1-al	-0.83391	0.000111619	negtive
	OTU5334	Eremophilene	-0.83391	0.000111619	negtive
	OTU1543	Eudesma-2,4,11-triene	-0.83391	0.000111619	negtive
	OTU666	1,5-Cycloundecadiene, 8,8-dimethyl-9-methylene-	-0.83391	0.000111619	negtive
	OTU1919	2-Octenal, 2-butyl-	-0.83391	0.000111619	negtive
	OTU5391	Biphenyl	0.833905	0.000111636	positive
	OTU5952	1H-3a,7-Methanoazulene, 2,3,4,7,8,8a-hexahydro-3,6,8,8-tetramethyl-, (3R,3aS,7S,8aR)-	-0.833874	0.000111766	negtive
	OTU586	1-Butanone, 2-hydroxy-1-phenyl-	-0.833799	0.000112071	negtive
	OTU3591	Nitroguanidine	-0.833796	0.000112083	negtive
	OTU3927	Nitroguanidine	-0.833796	0.000112083	negtive
	OTU1499	Benzenemethanol, 4-methyl-.alpha.-(1-methyl-2-propenyl)-, (R*,R*)-	-0.833796	0.000112083	negtive
	OTU3927	beta-Elemen	-0.833796	0.000112083	negtive
	OTU5141	2,6-Dodecadien-1-al	-0.833796	0.000112083	negtive
	OTU242	Eudesma-2,4,11-triene	-0.833796	0.000112083	negtive
	OTU242	Cyclohexene, 3-(1,5-dimethyl-4-hexenyl)-6-methylene-, [S-(R*,S*)]-	-0.833796	0.000112083	negtive
	OTU1320	Biphenyl	-0.833796	0.000112083	negtive
	OTU5141	1-Butanone, 2-hydroxy-1-phenyl-	-0.833796	0.000112083	negtive
	OTU5141	1-Butanone, 2-hydroxy-1-phenyl-	-0.833796	0.000112083	negtive
	OTU4765	Nitroguanidine	0.833734	0.000112337	positive
	OTU26	1,2-Benzenedimethanol	0.833734	0.000112337	positive
	OTU8	1,2-Benzenedimethanol	-0.833637	0.000112736	negtive
	OTU275	1,2-Benzenedimethanol	0.833637	0.000112736	positive
	OTU1984	Benzenemethanol, 4-methyl-.alpha.-(1-methyl-2-propenyl)-, (R*,R*)-	0.833636	0.000112741	positive
	OTU1294	Benzenemethanol, 4-methyl-.alpha.-(1-methyl-2-propenyl)-, (R*,R*)-	-0.833552	0.000113087	negtive
	OTU5622	Benzenemethanol, 4-methyl-.alpha.-(1-methyl-2-propenyl)-, (R*,R*)-	-0.833511	0.000113258	negtive
	OTU4759	beta-Elemen	-0.83348	0.000113386	negtive
	OTU2057	beta-Elemen	-0.83348	0.000113386	negtive
	OTU2070	beta-Elemen	-0.83348	0.000113386	negtive
	OTU2070	Eudesma-2,4,11-triene	-0.83348	0.000113386	negtive
	OTU2070	Eudesma-2,4,11-triene	-0.83348	0.000113386	negtive
	OTU2057	Eudesma-2,4,11-triene	-0.83348	0.000113386	negtive
	OTU2331	1,5-Cycloundecadiene, 8,8-dimethyl-9-methylene-	-0.83348	0.000113386	negtive
	OTU4821	1,5-Cycloundecadiene, 8,8-dimethyl-9-methylene-	-0.833411	0.000113671	negtive
	OTU3188	Citronellyl isobutyrate	-0.833373	0.000113829	negtive
	OTU2679	Biphenyl	-0.833373	0.000113829	negtive
	OTU6399	Nitroguanidine	-0.833373	0.000113829	negtive
	OTU110	Eremophilene	0.833358	0.00011389	positive
	OTU1486	[1S-(1.alpha.,7.alpha.,8a.beta.)]-1,2,3,5,6,7,8,8a-octahydro-1,4-dimethyl-7-(1-methylethenyl)-Azulene	-0.833257	0.000114309	negtive
	OTU1107	(1S,5S,6R)-6-Methyl-2-methylene-6-(4-methylpent-3-en-1-yl)bicyclo[3.1.1]heptane	-0.833224	0.000114448	negtive
	OTU1107	(5R,10R)-10-Methyl-6-methylene-2-(propan-2-ylidene)spiro[4.5]dec-7-ene	-0.833224	0.000114448	negtive
	OTU1107	(E)-1-Methyl-4-(6-methylhept-5-en-2-ylidene)cyclohex-1-ene	-0.833224	0.000114448	negtive
	OTU202	Propanoic acid, 2-methyl-, 3-hydroxy-2,2,4-trimethylpentyl ester	-0.83319	0.00011459	negtive
	OTU202	Biphenyl	-0.83319	0.00011459	negtive
	OTU35	Biphenyl	-0.833094	0.000114991	negtive
	OTU6991	Nitroguanidine	0.832959	0.000115556	positive
	OTU4536	Benzenemethanol, 4-methyl-.alpha.-(1-methyl-2-propenyl)-, (R*,R*)-	0.832959	0.000115556	positive
	OTU396	Benzenemethanol, 4-methyl-.alpha.-(1-methyl-2-propenyl)-, (R*,R*)-	0.832959	0.000115556	positive
	OTU1028	beta-Elemen	-0.832959	0.000115556	negtive
	OTU1931	3-Buten-2-ol, 4-(2,6,6-trimethyl-2-cyclohexen-1-yl)-, (3E)-	-0.832959	0.000115556	negtive
	OTU545	2-Phenoxyethyl isobutyrate	-0.832959	0.000115556	negtive
	OTU363	Caffeic acid 3-glucoside	-0.832959	0.000115556	negtive
	OTU1624	2,3,23-Trihydroxyurs-12,19(29)-dien-28-oic acid	0.832865	0.000115953	positive
	OTU1788	Isobutyryl carnitine	-0.832858	0.000115982	negtive
	OTU5897	2-Hydroxyursolic acid	-0.832858	0.000115982	negtive
	OTU4412	3,4-Dimethoxycinnamic acid	-0.832858	0.000115982	negtive
	OTU5897	Vnilloylcaffeoyltartaric acid	-0.832858	0.000115982	negtive
	OTU2028	N-Feruloylputrescine	-0.832858	0.000115982	negtive
	OTU3091	rhodomollein XIII	-0.832858	0.000115982	negtive
	OTU1561	Vitexilactone	-0.832854	0.000116001	negtive
	OTU3401	Taxifolin-3'-O-glucoside	-0.832853	0.000116002	negtive
	OTU3401	Podocarpa-8,11,13-trien-16-oic acid, 12-hydroxy-	-0.832853	0.000116002	negtive
	OTU2297	Quercetin-4'-O-glucuronide	-0.832853	0.000116002	negtive
	OTU2027	Quercetin-4'-O-glucuronide	-0.832807	0.000116198	negtive
	OTU58	Tetahydroxyflavone-7-O-glucuronide	0.832807	0.000116198	positive
	OTU1098	Tetahydroxyflavone-7-O-glucuronide	-0.832754	0.000116422	negtive
	OTU835	Morin-3-O-xyloside	-0.832728	0.000116531	negtive
	OTU835	Morin-3-O-xyloside	-0.832728	0.000116531	negtive
	OTU637	3-Hydroxyurs-12-en-28-oic acid (3-Epiursolic acid)	-0.832728	0.000116531	negtive
	OTU1690	Quercetin-3-O-(6''-O-acetyl)galactoside	0.832728	0.000116531	positive
	OTU177	3α,20β,21β-trihydroxy-16-oxo-serrat-14-en-24-oic acid	0.832672	0.000116767	positive
	OTU2078	Isorhamnetin-3-O-(6''-malonyl)glucoside	0.832672	0.000116767	positive
	OTU1928	catechin-4-β-D-galactopyranoside*	0.832672	0.000116767	positive
	OTU3270	2-Phenoxyethyl isobutyrate	-0.832672	0.000116767	negtive
	OTU6881	Biphenyl	-0.832656	0.000116836	negtive
	OTU4952	1H-Pyrrolo[2,3-b]pyridine, 2-(1-methylethyl)-	-0.832656	0.000116836	negtive
	OTU4392	Benzenemethanol, 4-methyl-.alpha.-(1-methyl-2-propenyl)-, (R*,R*)-	-0.832569	0.000117204	negtive
	OTU205	beta-Elemen	-0.832489	0.000117544	negtive
	OTU643	2-Hydroxymethylbenzimidazole	-0.832489	0.000117544	negtive
	OTU2038	(E)-1-Methyl-4-(6-methylhept-5-en-2-ylidene)cyclohex-1-ene	0.832489	0.000117544	positive
	OTU2038	[1S-(1.alpha.,7.alpha.,8a.beta.)]-1,2,3,5,6,7,8,8a-octahydro-1,4-dimethyl-7-(1-methylethenyl)-Azulene	0.832489	0.000117544	positive
	OTU9	Biphenyl	-0.832466	0.000117643	negtive
	OTU6360	1H-3a,7-Methanoazulene, 2,3,4,7,8,8a-hexahydro-3,6,8,8-tetramethyl-, (3R,3aS,7S,8aR)-	0.832405	0.000117904	positive
	OTU1261	1-Butanone, 2-hydroxy-1-phenyl-	0.832405	0.000117904	positive
	OTU329	1,2-Benzenedimethanol	0.832405	0.000117904	positive
	OTU2035	Benzenemethanol, 4-methyl-.alpha.-(1-methyl-2-propenyl)-, (R*,R*)-	-0.832405	0.000117904	negtive
	OTU5648	beta-Elemen	-0.832405	0.000117904	negtive
	OTU1547	2,6-Dodecadien-1-al	-0.832405	0.000117904	negtive
	OTU3076	Eudesma-2,4,11-triene	-0.832405	0.000117904	negtive
	OTU2035	1,5-Cycloundecadiene, 8,8-dimethyl-9-methylene-	-0.832405	0.000117904	negtive
	OTU559	Citronellyl isobutyrate	-0.832405	0.000117904	negtive
	OTU2991	Biphenyl	-0.832355	0.000118119	negtive
	OTU1733	1-Butanone, 2-hydroxy-1-phenyl-	-0.832316	0.000118283	negtive
	OTU1733	Benzenemethanol, 4-methyl-.alpha.-(1-methyl-2-propenyl)-, (R*,R*)-	-0.832316	0.000118283	negtive
	OTU3260	beta-Elemen	0.832316	0.000118283	positive
	OTU172	Biphenyl	-0.832306	0.000118326	negtive
	OTU103	1-Butanone, 2-hydroxy-1-phenyl-	0.832306	0.000118326	positive
	OTU3115	Nitroguanidine	0.832095	0.000119235	positive
	OTU6453	Nitroguanidine	0.832052	0.000119418	positive
	OTU2020	Benzenemethanol, 4-methyl-.alpha.-(1-methyl-2-propenyl)-, (R*,R*)-	0.832052	0.000119418	positive
	OTU6534	beta-Elemen	-0.83205	0.000119427	negtive
	OTU5191	Propanoic acid, 2-methyl-, 3-hydroxy-2,2,4-trimethylpentyl ester	-0.83198	0.00011973	negtive
	OTU37	Biphenyl	-0.83198	0.00011973	negtive
	OTU6766	1-Butanone, 2-hydroxy-1-phenyl-	-0.831959	0.000119822	negtive
	OTU6766	Benzenemethanol, 4-methyl-.alpha.-(1-methyl-2-propenyl)-, (R*,R*)-	-0.831959	0.000119822	negtive
	OTU91	beta-Elemen	-0.831893	0.000120108	negtive
	OTU91	Isobutyryl carnitine	-0.831893	0.000120108	negtive
	OTU4046	Isobutyryl carnitine	-0.83189	0.000120119	negtive
	OTU4046	2-Hydroxyursolic acid	-0.83189	0.000120119	negtive
	OTU4046	2-Hydroxyursolic acid	-0.83189	0.000120119	negtive
	OTU1949	Loganic acid	-0.83189	0.000120119	negtive
	OTU5333	N-Feruloylputrescine	0.83189	0.000120119	positive
	OTU1117	rhodomollein XIII	0.83189	0.000120119	positive
	OTU509	Taxifolin-3'-O-glucoside	0.83189	0.000120119	positive
	OTU5598	2',4',6'-Trihydroxyacetophenone	0.83189	0.000120119	positive
	OTU4948	3,4,5-trimethoxybenzaldehyde	0.83189	0.000120119	positive
	OTU962	Quercetin-4'-O-glucuronide	0.831795	0.000120532	positive
	OTU2741	Quercetin-4'-O-glucuronide	0.831795	0.000120532	positive
	OTU26	Quercetin-4'-O-glucuronide	0.831795	0.000120532	positive
	OTU1777	Quercetin-4'-O-glucuronide	0.831775	0.000120619	positive
	OTU101	Tetahydroxyflavone-7-O-glucuronide	0.831769	0.000120646	positive
	OTU2581	Tetahydroxyflavone-7-O-glucuronide	0.831769	0.000120646	positive
	OTU1727	Morin-3-O-xyloside	-0.83175	0.00012073	negtive
	OTU1059	Taxifolin(Dihydroquercetin)	0.83175	0.00012073	positive
	OTU428	1-O-Caffeoyl-β-D-glucose*	-0.831695	0.00012097	negtive
	OTU4268	3-Hydroxyurs-12-en-28-oic acid (3-Epiursolic acid)	0.831695	0.00012097	positive
	OTU6937	3α,20β,21β-trihydroxy-16-oxo-serrat-14-en-24-oic acid	0.831695	0.00012097	positive
	OTU110	3α,20β,21β-trihydroxy-16-oxo-serrat-14-en-24-oic acid	0.83151	0.000121777	positive
	OTU2057	Biphenyl	-0.831442	0.000122078	negtive
	OTU3607	Biphenyl	-0.831442	0.000122078	negtive
	OTU3607	1-Butanone, 2-hydroxy-1-phenyl-	-0.831442	0.000122078	negtive
	OTU5212	Nitroguanidine	-0.831442	0.000122078	negtive
	OTU5212	Benzenemethanol, 4-methyl-.alpha.-(1-methyl-2-propenyl)-, (R*,R*)-	-0.831442	0.000122078	negtive
	OTU2057	beta-Elemen	-0.831442	0.000122078	negtive
	OTU2525	Eudesma-2,4,11-triene	-0.831442	0.000122078	negtive
	OTU2070	Biphenyl	0.831442	0.000122078	positive
	OTU150	1-Butanone, 2-hydroxy-1-phenyl-	0.831426	0.000122149	positive
	OTU2679	1,2-Benzenedimethanol	0.831426	0.000122149	positive
	OTU1107	Benzenemethanol, 4-methyl-.alpha.-(1-methyl-2-propenyl)-, (R*,R*)-	-0.831421	0.000122172	negtive
	OTU3148	beta-Elemen	-0.831351	0.00012248	negtive
	OTU1738	Eudesma-2,4,11-triene	0.831351	0.00012248	positive
	OTU4680	Biphenyl	0.831351	0.00012248	positive
	OTU1577	Nitroguanidine	0.831351	0.00012248	positive
	OTU6894	Eudesma-2,4,11-triene	0.831351	0.00012248	positive
	OTU591	Eudesma-2,4,11-triene	-0.831332	0.000122563	negtive
	OTU1726	1,5-Cycloundecadiene, 8,8-dimethyl-9-methylene-	-0.831332	0.000122563	negtive
	OTU111	cis-.alpha.-Bisabolene	-0.831332	0.000122563	negtive
	OTU1726	Biphenyl	-0.831332	0.000122563	negtive
	OTU1726	Nitroguanidine	-0.831332	0.000122563	negtive
	OTU1726	Biphenyl	-0.831332	0.000122563	negtive
	OTU4312	Nitroguanidine	0.831332	0.000122563	positive
	OTU4515	Benzenemethanol, 4-methyl-.alpha.-(1-methyl-2-propenyl)-, (R*,R*)-	0.831332	0.000122563	positive
	OTU5410	1-Butanone, 2-hydroxy-1-phenyl-	0.831332	0.000122563	positive
	OTU4312	1,2-Benzenedimethanol	0.831332	0.000122563	positive
	OTU1282	Benzenemethanol, 4-methyl-.alpha.-(1-methyl-2-propenyl)-, (R*,R*)-	-0.831318	0.000122623	negtive
	OTU3069	Benzenemethanol, 4-methyl-.alpha.-(1-methyl-2-propenyl)-, (R*,R*)-	-0.831318	0.000122623	negtive
	OTU1290	beta-Elemen	-0.831318	0.000122623	negtive
	OTU1282	beta-Elemen	-0.831318	0.000122623	negtive
	OTU1278	Eremophilene	-0.831318	0.000122623	negtive
	OTU2111	Propanoic acid, 2-methyl-, 3,7-dimethyl-2,6-octadienyl ester, (Z)-	-0.831318	0.000122623	negtive
	OTU3550	2-Phenoxyethyl isobutyrate	-0.831318	0.000122623	negtive
	OTU966	Propanoic acid, 2-methyl-, 3-hydroxy-2,2,4-trimethylpentyl ester	-0.831318	0.000122623	negtive
	OTU3396	1-Butanone, 2-hydroxy-1-phenyl-	-0.831318	0.000122623	negtive
	OTU2643	1,2-Benzenedimethanol	-0.831318	0.000122623	negtive
	OTU1282	beta-Elemen	-0.831318	0.000122623	negtive
	OTU2111	2-Hydroxymethylbenzimidazole	-0.831318	0.000122623	negtive
	OTU3989	Eudesma-2,4,11-triene	0.831318	0.000122623	positive
	OTU1426	Biphenyl	0.831318	0.000122623	positive
	OTU892	1-Butanone, 2-hydroxy-1-phenyl-	0.831318	0.000122623	positive
	OTU3989	Nitroguanidine	0.831318	0.000122623	positive
	OTU6448	1,2-Benzenedimethanol	-0.831296	0.000122719	negtive
	OTU169	Benzenemethanol, 4-methyl-.alpha.-(1-methyl-2-propenyl)-, (R*,R*)-	0.831296	0.000122719	positive
	OTU2142	Benzenemethanol, 4-methyl-.alpha.-(1-methyl-2-propenyl)-, (R*,R*)-	0.831156	0.00012334	positive
	OTU2629	Benzenemethanol, 4-methyl-.alpha.-(1-methyl-2-propenyl)-, (R*,R*)-	0.831137	0.000123422	positive
	OTU3541	beta-Elemen	-0.831121	0.000123497	negtive
	OTU221	beta-Elemen	-0.8311	0.000123591	negtive
	OTU5812	Eudesma-2,4,11-triene	-0.831073	0.000123708	negtive
	OTU1158	Caffeic acid 3-glucoside	-0.831068	0.000123729	negtive
	OTU6873	Isobutyryl carnitine	-0.831068	0.000123729	negtive
	OTU1158	Isobutyryl carnitine	0.831068	0.000123729	positive
	OTU6701	Isobutyryl carnitine	0.831068	0.000123729	positive
	OTU3934	Isobutyryl carnitine	-0.830942	0.00012429	negtive
	OTU280	3,4-Dimethoxycinnamic acid	-0.830942	0.00012429	negtive
	OTU1680	3,4-Dimethoxycinnamic acid	-0.830942	0.00012429	negtive
	OTU4557	3,4-Dimethoxycinnamic acid	-0.830942	0.00012429	negtive
	OTU1708	Vitexilactone	-0.830942	0.00012429	negtive
	OTU1708	Taxifolin-3'-O-glucoside	-0.830942	0.00012429	negtive
	OTU4063	Taxifolin-3'-O-glucoside	-0.830942	0.00012429	negtive
	OTU1931	Taxifolin-3'-O-glucoside	0.830942	0.00012429	positive
	OTU4063	Taxifolin-3'-O-glucoside	0.830942	0.00012429	positive
	OTU2064	3,4,5-trimethoxybenzaldehyde	0.830942	0.00012429	positive
	OTU61	Quercetin-4'-O-glucuronide	-0.830923	0.000124378	negtive
	OTU2027	Quercetin-4'-O-glucuronide	-0.830923	0.000124378	negtive
	OTU1879	Quercetin-4'-O-glucuronide	-0.830923	0.000124378	negtive
	OTU4485	Quercetin-4'-O-glucuronide	-0.830923	0.000124378	negtive
	OTU2065	Quercetin-4'-O-glucuronide	-0.830923	0.000124378	negtive
	OTU176	Quercetin-4'-O-glucuronide	-0.830923	0.000124378	negtive
	OTU3091	Tetahydroxyflavone-7-O-glucuronide	-0.830921	0.000124385	negtive
	OTU4056	Tetahydroxyflavone-7-O-glucuronide	0.830921	0.000124385	positive
	OTU1788	Tetahydroxyflavone-7-O-glucuronide	0.830921	0.000124385	positive
	OTU2131	Tetahydroxyflavone-7-O-glucuronide	0.830921	0.000124385	positive
	OTU4141	Morin-3-O-xyloside	-0.830731	0.000125235	negtive
	OTU403	Morin-3-O-xyloside	-0.830731	0.000125235	negtive
	OTU403	Morin-3-O-xyloside	-0.830731	0.000125235	negtive
	OTU281	Trigonelline	-0.830731	0.000125235	negtive
	OTU2078	Taxifolin(Dihydroquercetin)	-0.830731	0.000125235	negtive
	OTU911	Taxifolin(Dihydroquercetin)	-0.830731	0.000125235	negtive
	OTU4141	1-O-Caffeoyl-β-D-glucose*	-0.830731	0.000125235	negtive
	OTU2107	1-O-Caffeoyl-β-D-glucose*	0.830731	0.000125235	positive
	OTU711	Quercetin-3-O-(6''-O-acetyl)galactoside	0.830717	0.000125301	positive
	OTU269	Quercetin-3-O-(6''-O-acetyl)galactoside	-0.830702	0.000125367	negtive
	OTU1493	Quercetin-3-O-(6''-O-acetyl)galactoside	-0.830702	0.000125367	negtive
	OTU1493	Caffeic acid	-0.830702	0.000125367	negtive
	OTU4757	Caffeic acid	-0.830702	0.000125367	negtive
	OTU1493	catechin-4-β-D-galactopyranoside*	-0.830702	0.000125367	negtive
	OTU6725	Isobutyryl carnitine	-0.830544	0.000126076	negtive
	OTU4868	Isobutyryl carnitine	-0.830502	0.000126269	negtive
	OTU3186	Isobutyryl carnitine	-0.830374	0.000126849	negtive
	OTU5721	Isobutyryl carnitine	-0.830199	0.000127642	negtive
	OTU5386	Isobutyryl carnitine	0.830199	0.000127642	positive
	OTU5386	Isobutyryl carnitine	0.830199	0.000127642	positive
	OTU1421	2-Hydroxyursolic acid	0.830179	0.000127732	positive
	OTU270	2-Hydroxyursolic acid	-0.830068	0.000128242	negtive
	OTU10	Loganic acid	-0.830055	0.000128301	negtive
	OTU3845	Loganic acid	-0.829998	0.000128564	negtive
	OTU354	3,4-Dimethoxycinnamic acid	-0.829998	0.000128564	negtive
	OTU354	Vnilloylcaffeoyltartaric acid	-0.829998	0.000128564	negtive
	OTU81	Taxifolin-3'-O-glucoside	-0.829998	0.000128564	negtive
	OTU354	Taxifolin-3'-O-glucoside	0.829998	0.000128564	positive
	OTU6341	Taxifolin-3'-O-glucoside	0.829998	0.000128564	positive
	OTU2744	Taxifolin-3'-O-glucoside	0.829998	0.000128564	positive
	OTU354	Taxifolin-3'-O-glucoside	0.829998	0.000128564	positive
	OTU509	Podocarpa-8,11,13-trien-16-oic acid, 12-hydroxy-	-0.829871	0.000129145	negtive
	OTU5451	Quercetin-4'-O-glucuronide	-0.829871	0.000129145	negtive
	OTU1543	Quercetin-4'-O-glucuronide	-0.829871	0.000129145	negtive
	OTU5878	Quercetin-4'-O-glucuronide	-0.829871	0.000129145	negtive
	OTU3496	Quercetin-4'-O-glucuronide	-0.829871	0.000129145	negtive
	OTU6074	Quercetin-4'-O-glucuronide	0.829871	0.000129145	positive
	OTU509	Quercetin-4'-O-glucuronide	0.829871	0.000129145	positive
	OTU5878	Tetahydroxyflavone-7-O-glucuronide	0.829871	0.000129145	positive
	OTU6074	Tetahydroxyflavone-7-O-glucuronide	0.829871	0.000129145	positive
	OTU6074	Tetahydroxyflavone-7-O-glucuronide	0.829871	0.000129145	positive
	OTU6074	Tetahydroxyflavone-7-O-glucuronide	0.829871	0.000129145	positive
	OTU6074	Tetahydroxyflavone-7-O-glucuronide	0.829871	0.000129145	positive
	OTU3496	Morin-3-O-xyloside	0.829871	0.000129145	positive
	OTU6074	Morin-3-O-xyloside	0.829871	0.000129145	positive
	OTU6074	Morin-3-O-xyloside	0.829871	0.000129145	positive
	OTU4399	Morin-3-O-xyloside	-0.829864	0.000129179	negtive
	OTU3111	Morin-3-O-xyloside	-0.829864	0.000129179	negtive
	OTU3374	Taxifolin(Dihydroquercetin)	0.829864	0.000129179	positive
	OTU26	1-O-Caffeoyl-β-D-glucose*	0.829856	0.000129213	positive
	OTU932	Quercetin-3-O-(6''-O-acetyl)galactoside	-0.829856	0.000129213	negtive
	OTU932	Quercetin-3-O-(6''-O-acetyl)galactoside	-0.829856	0.000129213	negtive
	OTU5248	Quercetin-3-O-(6''-O-acetyl)galactoside	-0.829856	0.000129213	negtive
	OTU6937	Quercetin-3-O-(6''-O-acetyl)galactoside	-0.829792	0.000129512	negtive
	OTU1436	Quercetin-3-O-(6''-O-acetyl)galactoside	0.829792	0.000129512	positive
	OTU1320	Caffeic acid	-0.829749	0.00012971	negtive
	OTU5589	Caffeic acid	-0.829749	0.00012971	negtive
	OTU3618	Caffeic acid	-0.829749	0.00012971	negtive
	OTU527	Propanoic acid, 2-methyl-, 3-hydroxy-2,2,4-trimethylpentyl ester	-0.829749	0.00012971	negtive
	OTU6877	Biphenyl	-0.829749	0.00012971	negtive
	OTU152	Biphenyl	-0.829749	0.00012971	negtive
[truncated: 23,058 more rows]

## Sheet: S9
	Table S9. 77 rhizosphere microbial operational taxonomic units associated with 7 key metabolites.
	OTU	taxonomy
	OTU1086	k__Bacteria; p__Proteobacteria; c__Alphaproteobacteria; o__Rickettsiales; f__SM2D12; g__unclassified_SM2D12; s__unclassified_SM2D12
	OTU1172	k__Bacteria; p__Acidobacteriota; c__Acidobacteriae; o__Acidobacteriales; f__unclassified_Acidobacteriales; g__unclassified_Acidobacteriales; s__unclassified_Acidobacteriales
	OTU1251	k__Bacteria; p__Proteobacteria; c__Alphaproteobacteria; o__Acetobacterales; f__Acetobacteraceae; g__Rhodopila; s__Rhodopila_bacterium_Ellin5134
	OTU1259	k__Bacteria; p__Acidobacteriota; c__Acidobacteriae; o__Acidobacteriales; f__Acidobacteriaceae__Subgroup_1; g__Acidobacterium; s__Acidobacterium_capsulatum
	OTU1356	k__Bacteria; p__Verrucomicrobiota; c__Verrucomicrobiae; o__Methylacidiphilales; f__Methylacidiphilaceae; g__unclassified_Methylacidiphilaceae; s__unclassified_Methylacidiphilaceae
	OTU141	k__Bacteria; p__Proteobacteria; c__Alphaproteobacteria; o__Rhizobiales; f__Devosiaceae; g__Devosia; s__Devosia_sp.
	OTU143	k__Bacteria; p__Acidobacteriota; c__Acidobacteriae; o__Subgroup_2; f__uncultured_forest_soil_bacterium; g__uncultured_forest_soil_bacterium; s__uncultured_forest_soil_bacterium
	OTU155	k__Bacteria; p__Acidobacteriota; c__Acidobacteriae; o__Acidobacteriales; f__Acidobacteriaceae__Subgroup_1; g__Occallatibacter; s__unclassified_Occallatibacter
	OTU1806	k__Bacteria; p__Proteobacteria; c__Gammaproteobacteria; o__Diplorickettsiales; f__Diplorickettsiaceae; g__unclassified_Diplorickettsiaceae; s__unclassified_Diplorickettsiaceae
	OTU1949	k__Bacteria; p__Verrucomicrobiota; c__Verrucomicrobiae; o__Opitutales; f__Opitutaceae; g__Opitutus; s__uncultured_Verrucomicrobia_bacterium
	OTU2014	k__Bacteria; p__Proteobacteria; c__Gammaproteobacteria; o__Diplorickettsiales; f__Diplorickettsiaceae; g__Aquicella; s__unclassified_Aquicella
	OTU2023	k__Bacteria; p__Proteobacteria; c__Gammaproteobacteria; o__Coxiellales; f__Coxiellaceae; g__Coxiella; s__unclassified_Coxiella
	OTU204	k__Bacteria; p__Patescibacteria; c__Saccharimonadia; o__Saccharimonadales; f__LWQ8; g__unclassified_LWQ8; s__unclassified_LWQ8
	OTU2158	k__Bacteria; p__Acidobacteriota; c__Acidobacteriae; o__Acidobacteriales; f__Acidobacteriaceae__Subgroup_1; g__Acidipila_Silvibacterium; s__Acidipila_Silvibacterium_bacterium_Ellin310
	OTU2190	k__Bacteria; p__Proteobacteria; c__Gammaproteobacteria; o__Xanthomonadales; f__Rhodanobacteraceae; g__Dyella; s__Dyella_nitratireducens
	OTU2197	k__Bacteria; p__Acidobacteriota; c__Acidobacteriae; o__Acidobacteriales; f__Acidobacteriaceae__Subgroup_1; g__Occallatibacter; s__Telmatobacter_sp._15_28
	OTU2328	k__Bacteria; p__Verrucomicrobiota; c__Verrucomicrobiae; o__Pedosphaerales; f__Pedosphaeraceae; g__unclassified_Pedosphaeraceae; s__uncultured_Verrucomicrobia_bacterium
	OTU2366	k__Bacteria; p__Verrucomicrobiota; c__Verrucomicrobiae; o__Methylacidiphilales; f__Methylacidiphilaceae; g__unclassified_Methylacidiphilaceae; s__unclassified_Methylacidiphilaceae
	OTU260	k__Bacteria; p__unclassified_Bacteria; c__unclassified_Bacteria; o__unclassified_Bacteria; f__unclassified_Bacteria; g__unclassified_Bacteria; s__unclassified_Bacteria
	OTU2691	k__Bacteria; p__Verrucomicrobiota; c__Verrucomicrobiae; o__Pedosphaerales; f__Pedosphaeraceae; g__unclassified_Pedosphaeraceae; s__uncultured_Verrucomicrobia_bacterium
	OTU2771	k__Bacteria; p__Acidobacteriota; c__Acidobacteriae; o__Acidobacteriales; f__Acidobacteriaceae__Subgroup_1; g__Occallatibacter; s__Telmatobacter_sp._15_28
	OTU2851	k__Bacteria; p__Acidobacteriota; c__Acidobacteriae; o__Acidobacteriales; f__unclassified_Acidobacteriales; g__unclassified_Acidobacteriales; s__unclassified_Acidobacteriales
	OTU3122	k__Bacteria; p__Proteobacteria; c__Gammaproteobacteria; o__Salinisphaerales; f__Solimonadaceae; g__Nevskia; s__Persicaria_minor
	OTU3347	k__Bacteria; p__Acidobacteriota; c__Acidobacteriae; o__Solibacterales; f__Solibacteraceae; g__Candidatus_Solibacter; s__uncultured_Acidobacteria_bacterium
	OTU3348	k__Bacteria; p__Proteobacteria; c__Alphaproteobacteria; o__Elsterales; f__unclassified_Elsterales; g__unclassified_Elsterales; s__unclassified_Elsterales
	OTU3377	k__Bacteria; p__Proteobacteria; c__Gammaproteobacteria; o__Diplorickettsiales; f__Diplorickettsiaceae; g__Aquicella; s__unclassified_Aquicella
	OTU3388	k__Bacteria; p__Proteobacteria; c__Gammaproteobacteria; o__Diplorickettsiales; f__Diplorickettsiaceae; g__unclassified_Diplorickettsiaceae; s__unclassified_Diplorickettsiaceae
	OTU339	k__Bacteria; p__unclassified_Bacteria; c__unclassified_Bacteria; o__unclassified_Bacteria; f__unclassified_Bacteria; g__unclassified_Bacteria; s__unclassified_Bacteria
	OTU3434	k__Bacteria; p__Proteobacteria; c__Gammaproteobacteria; o__Coxiellales; f__Coxiellaceae; g__Coxiella; s__unclassified_Coxiella
	OTU3468	k__Bacteria; p__Myxococcota; c__Myxococcia; o__Myxococcales; f__Myxococcaceae; g__P3OB_42; s__unclassified_P3OB_42
	OTU3490	k__Bacteria; p__Proteobacteria; c__Alphaproteobacteria; o__Acetobacterales; f__Acetobacteraceae; g__Acidocella; s__Acidocella_aluminiidurans
	OTU3545	k__Bacteria; p__Acidobacteriota; c__Acidobacteriae; o__Acidobacteriales; f__Acidobacteriaceae__Subgroup_1; g__Occallatibacter; s__unclassified_Occallatibacter
	OTU355	k__Bacteria; p__Proteobacteria; c__Alphaproteobacteria; o__Rhodospirillales; f__Rhodospirillaceae; g__unclassified_Rhodospirillaceae; s__unclassified_Rhodospirillaceae
	OTU3576	k__Bacteria; p__Acidobacteriota; c__Acidobacteriae; o__Subgroup_2; f__uncultured_forest_soil_bacterium; g__uncultured_forest_soil_bacterium; s__uncultured_forest_soil_bacterium
	OTU3933	k__Bacteria; p__Proteobacteria; c__Gammaproteobacteria; o__Burkholderiales; f__Neisseriaceae; g__unclassified_Neisseriaceae; s__uncultured_beta_proteobacterium
	OTU428	k__Bacteria; p__Verrucomicrobiota; c__Omnitrophia; o__Omnitrophales; f__Omnitrophaceae; g__Candidatus_Omnitrophus; s__unclassified_Candidatus_Omnitrophus
	OTU4322	k__Bacteria; p__Proteobacteria; c__Gammaproteobacteria; o__Diplorickettsiales; f__Diplorickettsiaceae; g__unclassified_Diplorickettsiaceae; s__unclassified_Diplorickettsiaceae
	OTU4427	Unassigned; Unassigned; Unassigned; Unassigned; Unassigned; Unassigned; Unassigned
	OTU4476	k__Bacteria; p__Actinobacteriota; c__Acidimicrobiia; o__unclassified_Acidimicrobiia; f__uncultured_Acidimicrobiaceae_bacterium; g__unclassified_Acidimicrobiia; s__unclassified_Acidimicrobiia
	OTU4492	k__Bacteria; p__Actinobacteriota; c__Acidimicrobiia; o__IMCC26256; f__uncultured_Acidimicrobiaceae_bacterium; g__uncultured_Acidimicrobiaceae_bacterium; s__uncultured_Acidimicrobiaceae_bacterium
	OTU457	k__Bacteria; p__Acidobacteriota; c__Acidobacteriae; o__Subgroup_2; f__uncultured_forest_soil_bacterium; g__uncultured_forest_soil_bacterium; s__uncultured_forest_soil_bacterium
	OTU4637	k__Bacteria; p__Verrucomicrobiota; c__Verrucomicrobiae; o__Pedosphaerales; f__Pedosphaeraceae; g__Ellin516; s__unclassified_Ellin516
	OTU469	k__Bacteria; p__Acidobacteriota; c__Acidobacteriae; o__Acidobacteriales; f__unclassified_Acidobacteriales; g__unclassified_Acidobacteriales; s__unclassified_Acidobacteriales
	OTU4716	k__Bacteria; p__Acidobacteriota; c__Acidobacteriae; o__Acidobacteriales; f__Acidobacteriaceae__Subgroup_1; g__Granulicella; s__Edaphobacter_dinghuensis
	OTU498	k__Bacteria; p__Proteobacteria; c__Gammaproteobacteria; o__Burkholderiales; f__SC_I_84; g__unclassified_SC_I_84; s__unclassified_SC_I_84
	OTU5043	k__Bacteria; p__Proteobacteria; c__Gammaproteobacteria; o__Diplorickettsiales; f__Diplorickettsiaceae; g__unclassified_Diplorickettsiaceae; s__unclassified_Diplorickettsiaceae
	OTU5240	k__Bacteria; p__Bdellovibrionota; c__Oligoflexia; o__Silvanigrellales; f__Silvanigrellaceae; g__Silvanigrella; s__unclassified_Silvanigrella
	OTU5346	k__Bacteria; p__Proteobacteria; c__Gammaproteobacteria; o__Diplorickettsiales; f__Diplorickettsiaceae; g__Aquicella; s__unclassified_Aquicella
	OTU5410	k__Bacteria; p__Bdellovibrionota; c__Bdellovibrionia; o__Bdellovibrionales; f__Bdellovibrionaceae; g__Bdellovibrio; s__unclassified_Bdellovibrio
	OTU5528	k__Bacteria; p__Bdellovibrionota; c__Oligoflexia; o__Silvanigrellales; f__Silvanigrellaceae; g__Silvanigrella; s__unclassified_Silvanigrella
	OTU5580	k__Bacteria; p__Acidobacteriota; c__Acidobacteriae; o__Acidobacteriales; f__Acidobacteriaceae__Subgroup_1; g__Occallatibacter; s__Occallatibacter_bacterium_Ellin5222
	OTU5618	k__Bacteria; p__Dependentiae; c__Babeliae; o__Babeliales; f__Vermiphilaceae; g__unclassified_Vermiphilaceae; s__unclassified_Vermiphilaceae
	OTU5949	k__Bacteria; p__Proteobacteria; c__Gammaproteobacteria; o__Diplorickettsiales; f__Diplorickettsiaceae; g__unclassified_Diplorickettsiaceae; s__unclassified_Diplorickettsiaceae
	OTU603	k__Bacteria; p__Proteobacteria; c__Alphaproteobacteria; o__Rhodospirillales; f__unclassified_Rhodospirillales; g__unclassified_Rhodospirillales; s__unclassified_Rhodospirillales
	OTU607	k__Bacteria; p__Bacteroidota; c__Bacteroidia; o__Chitinophagales; f__Chitinophagaceae; g__Edaphobaculum; s__unclassified_Edaphobaculum
	OTU6074	k__Bacteria; p__Bdellovibrionota; c__Bdellovibrionia; o__Bdellovibrionales; f__Bdellovibrionaceae; g__Bdellovibrio; s__unclassified_Bdellovibrio
	OTU6130	k__Bacteria; p__Verrucomicrobiota; c__Verrucomicrobiae; o__Pedosphaerales; f__Pedosphaeraceae; g__unclassified_Pedosphaeraceae; s__uncultured_Verrucomicrobia_bacterium
	OTU6226	k__Bacteria; p__Firmicutes; c__Bacilli; o__Mycoplasmatales; f__Mycoplasmataceae; g__Mycoplasma; s__uncultured_Mycoplasma_sp.
	OTU6271	k__Bacteria; p__Proteobacteria; c__Alphaproteobacteria; o__Acetobacterales; f__Acetobacteraceae; g__unclassified_Acetobacteraceae; s__unclassified_Acetobacteraceae
	OTU633	k__Bacteria; p__Verrucomicrobiota; c__Verrucomicrobiae; o__Pedosphaerales; f__Pedosphaeraceae; g__unclassified_Pedosphaeraceae; s__unclassified_Pedosphaeraceae
	OTU6367	k__Bacteria; p__Proteobacteria; c__Alphaproteobacteria; o__Acetobacterales; f__Acetobacteraceae; g__Acidicaldus; s__unclassified_Acidicaldus
	OTU6492	k__Bacteria; p__Proteobacteria; c__Gammaproteobacteria; o__unclassified_Gammaproteobacteria; f__unclassified_Gammaproteobacteria; g__unclassified_Gammaproteobacteria; s__unclassified_Gammaproteobacteria
	OTU653	k__Bacteria; p__Proteobacteria; c__Gammaproteobacteria; o__Burkholderiales; f__Comamonadaceae; g__Thiomonas; s__Thiomonas_delicata
	OTU6539	k__Bacteria; p__Acidobacteriota; c__Acidobacteriae; o__Bryobacterales; f__Bryobacteraceae; g__Bryobacter; s__unclassified_Bryobacter
	OTU6570	k__Bacteria; p__Bacteroidota; c__Bacteroidia; o__Chitinophagales; f__37_13; g__uncultured_Chitinophagaceae_bacterium; s__uncultured_Chitinophagaceae_bacterium
	OTU6617	k__Bacteria; p__Acidobacteriota; c__Acidobacteriae; o__Acidobacteriales; f__Acidobacteriaceae__Subgroup_1; g__Occallatibacter; s__unclassified_Occallatibacter
	OTU6774	k__Bacteria; p__Acidobacteriota; c__Acidobacteriae; o__Acidobacteriales; f__Acidobacteriaceae__Subgroup_1; g__Occallatibacter; s__Occallatibacter_bacterium_Ellin5237
	OTU6894	k__Bacteria; p__Verrucomicrobiota; c__Omnitrophia; o__Omnitrophales; f__uncultured_planctomycete; g__uncultured_planctomycete; s__uncultured_planctomycete
	OTU69	k__Bacteria; p__Patescibacteria; c__Saccharimonadia; o__Saccharimonadales; f__uncultured_Candidatus_Saccharibacteria_bacterium; g__uncultured_Candidatus_Saccharibacteria_bacterium; s__uncultured_Candidatus_Saccharibacteria_bacterium
	OTU6908	k__Bacteria; p__Verrucomicrobiota; c__Omnitrophia; o__Omnitrophales; f__uncultured_planctomycete; g__uncultured_planctomycete; s__uncultured_planctomycete
	OTU6956	k__Bacteria; p__Verrucomicrobiota; c__Verrucomicrobiae; o__Opitutales; f__Opitutaceae; g__Lacunisphaera; s__unclassified_Lacunisphaera
	OTU6991	k__Bacteria; p__Patescibacteria; c__Saccharimonadia; o__Saccharimonadales; f__unclassified_Saccharimonadales; g__unclassified_Saccharimonadales; s__unclassified_Saccharimonadales
	OTU745	k__Bacteria; p__unclassified_Bacteria; c__unclassified_Bacteria; o__unclassified_Bacteria; f__unclassified_Bacteria; g__unclassified_Bacteria; s__unclassified_Bacteria
	OTU795	k__Bacteria; p__Patescibacteria; c__Saccharimonadia; o__Saccharimonadales; f__uncultured_Candidatus_Saccharibacteria_bacterium; g__uncultured_Candidatus_Saccharibacteria_bacterium; s__uncultured_Candidatus_Saccharibacteria_bacterium
	OTU819	k__Bacteria; p__Proteobacteria; c__Gammaproteobacteria; o__Diplorickettsiales; f__Diplorickettsiaceae; g__Aquicella; s__unclassified_Aquicella
	OTU858	k__Bacteria; p__Actinobacteriota; c__Acidimicrobiia; o__unclassified_Acidimicrobiia; f__uncultured_actinobacterium; g__unclassified_Acidimicrobiia; s__unclassified_Acidimicrobiia
	OTU95	k__Bacteria; p__Proteobacteria; c__Alphaproteobacteria; o__Acetobacterales; f__Acetobacteraceae; g__unclassified_Acetobacteraceae; s__unclassified_Acetobacteraceae

## Sheet: S10
	Table S10. The beneficial bacteria information obtained by comparison of genera information with the Plant-beneficial bacteria database
	Genus	Guild1	Guild2	Guild3	References
	Bdellovibrio	PlantBeneficial	PGP		Saxon, E. B. (2015). Testing the effects of Bdellovibrio on wheat (Triticum aestivum) and as a food security agent in mushrooms (Agaricus bisporus) (Doctoral dissertation, University of Nottingham).
	Devosia	PlantBeneficial	PGP		Chhetri, G., Kim, I., Kang, M., Kim, J., So, Y., & Seo, T. (2022). Devosia rhizoryzae sp. nov., and Devosia oryziradicis sp. nov., novel plant growth promoting members of the genus Devosia, isolated from the rhizosphere of rice plants. Journal of Microbiology, 60(1), 1-10.
	Dyella	PlantBeneficial	PGP	NitrogenFixation/IAA/ACC/PSolubilization	Palaniappan, P., Chauhan, P. S., Saravanan, V. S., Anandham, R., & Sa, T. (2010). Isolation and characterization of plant growth promoting endophytic bacterial isolates from root nodule of Lespedeza sp. Biology and fertility of soils, 46(8), 807-816.
	Rhodopila	PlantBeneficial	PGP	NitrogenFixation	Louca, S., Parfrey, L. W., & Doebeli, M. (2016). Decoupling function and taxonomy in the global ocean microbiome. Science, 353(6305), 1272-1277.
	PGP: Plant-beneficial bacteria; IAA: Indole-3-acetic acid; ACC:1-Aminocyclopropane-1-carboxylic acid

[truncated: 2 more sheets: S11, S12]
